# Supplementary material for: A biallelic SNIP1 Amish founder variant causes a recognizable neurodevelopmental disorder
Source: PLoS Genet. 2021 Sep 27;17(9):e1009803. doi: 10.1371/journal.pgen.1009803 (PMC8496849; doi:10.1371/journal.pgen.1009803)
Supplement: S1 Table — Genes were identified by whole transcriptome sequencing studies of six affected individuals and sex-matched controls, with a false discovery rate (FDR) adjusted p-value of <0.05 and ranked by log fold change (logFC). (A) List of 75 significantly upregulated genes. (B) List of 109 significantly downregulated genes. (XLSX) [file pgen.1009803.s006.xlsx]

## Sheet: A) Genes UPREGULATED
Gene	logFC	logCPM	PValue	FDR
ROBO1	2.33765	4.51505	4.96133e-05	0.00907268
LRRC7	1.97002	5.06233	2.41004e-08	4.9948e-05
LOC102724001	1.95859	3.46814	9.53786e-05	0.0137675
LINGO2	1.92376	7.10262	3.44658e-05	0.00789432
MOXD1	1.79123	2.80984	2.21938e-05	0.00566865
CPNE4	1.7817	3.23163	0.000269339	0.025963
SOX5	1.76858	5.59531	4.81576e-05	0.00893791
PARM1	1.64428	3.54596	7.90216e-06	0.00322634
FCRL5	1.63244	5.42234	0.000132072	0.0170009
CR2	1.60962	3.26916	2.50879e-07	0.000346632
FCRL1	1.59862	6.58533	9.22686e-07	0.000882585
MTCL1	1.58389	2.09011	0.000276688	0.0262642
SYT1	1.57479	3.09281	0.000394228	0.0329008
CNTNAP2	1.5718	4.7192	0.000726713	0.049622
PPP1R9A	1.55556	3.60085	1.36118e-05	0.00443231
FCRL2	1.48431	4.7281	6.82916e-06	0.00302127
PCDH9	1.48024	5.54147	0.000547434	0.0428135
FAM110B	1.3971	2.62508	0.000162901	0.0196668
PDE9A	1.36639	4.11322	7.3893e-05	0.0119332
LINC00298	1.35991	2.85167	4.62311e-05	0.00872592
CACHD1	1.35747	4.38414	5.64734e-06	0.00287697
PARD3	1.3568	3.34268	0.000206831	0.0224735
PNPLA7	1.35431	2.70197	1.54813e-05	0.00443231
EBF1	1.34085	6.69079	9.6323e-05	0.0137675
HS3ST1	1.33993	3.35817	1.76819e-06	0.00120612
MPPED2	1.28746	2.72367	6.48204e-06	0.00298534
SYN3	1.25458	3.10184	0.000368266	0.031582
LAMC1	1.25117	3.07095	0.000605707	0.0452351
LIX1	1.24896	4.39518	5.78566e-05	0.0101331
GPR125	1.23919	3.3843	0.000108878	0.014878
FBLN2	1.23827	2.26043	0.000352101	0.0304054
BLK	1.23319	6.03359	2.27931e-05	0.00566865
RAPGEF5	1.22584	2.65632	0.000256114	0.025276
KLHL14	1.22498	4.23175	0.000132616	0.0170009
PLEKHG1	1.20741	5.72779	8.34374e-05	0.012653
IFNLR1	1.19664	3.27305	3.74326e-05	0.00816621
SNTG2	1.1951	4.57551	0.000103056	0.0145588
FLT1	1.19439	3.27645	8.2461e-05	0.012653
BCL7A	1.19168	3.67697	0.00030592	0.027906
CPNE5	1.17593	3.91478	0.000730263	0.049622
LOC101928923	1.17433	6.95607	0.000140357	0.0176297
EPSTI1	1.16333	6.86046	0.000250511	0.0251218
KIAA0125	1.14747	3.7951	0.000420219	0.0346054
PRICKLE1	1.14662	2.95477	9.57374e-05	0.0137675
SARDH	1.14398	2.89131	6.55309e-05	0.0110119
DTX1	1.13023	3.05336	9.39248e-05	0.0137675
AFF3	1.1294	8.63998	0.000172188	0.0200108
LPAR5	1.09967	3.97204	1.58928e-06	0.00116251
LINC00665	1.09933	2.23511	0.00016945	0.0200108
ATP9A	1.09229	3.06793	0.000347701	0.0302354
TPTEP1	1.09124	3.70085	5.34418e-05	0.00962174
BLNK	1.08496	5.73418	0.000472191	0.0383771
TLE1	1.07658	4.4024	1.96938e-05	0.00521049
CD38	1.07471	5.51585	1.54785e-05	0.00443231
TMEM163	1.04072	3.1409	0.000726995	0.049622
PTPRS	1.03803	3.11364	4.58777e-05	0.00872592
PDE7B	1.03734	4.5546	0.000618017	0.0454736
PTPRK	1.02989	6.06705	0.000654939	0.0471041
ST14	1.02906	3.169	3.49166e-05	0.00789432
FBN2	1.00875	4.61882	0.00046437	0.0379897
CDH4	1.00427	3.66381	0.000700765	0.0492317
EPAS1	1.00232	3.31619	0.000318213	0.0286263
LARGE	0.981068	5.55777	0.000172063	0.0200108
ADD2	0.97047	3.69376	6.75563e-05	0.0112008
PTK2	0.942281	5.18513	0.000105585	0.0145883
C10orf128	0.93003	5.82858	0.000622667	0.0455462
CDCA7L	0.927828	4.17493	0.000547374	0.0428135
ESR1	0.879001	4.9576	0.000300643	0.0276925
OLFM2	0.87013	2.18596	0.000659117	0.0471041
CENPP	0.811009	4.28753	0.000130122	0.0170009
RAB30	0.779012	5.74302	0.000604031	0.0452351
PTPRN2	0.765814	4.52437	0.000705425	0.0492558
MYO1E	0.752669	4.94503	0.000709031	0.0492558
ZNF496	0.731334	4.1828	0.000581222	0.0451718
HVCN1	0.67765	6.68026	0.00068788	0.0488788

## Sheet: B) Genes DOWNREGULATED
Gene	logFC	logCPM	PValue	FDR
HBE1	-3.41975	7.47982	4.33911e-07	0.000490517
NR5A1	-3.28382	4.5204	3.53656e-09	1.4659e-05
HBD	-2.95101	10.8533	1.22406e-06	0.00106159
KCNQ4	-2.93595	6.27889	4.01283e-07	0.000490517
HMCN2	-2.80144	7.73595	3.33559e-06	0.0018034
BEND3	-2.74695	3.95518	7.21595e-09	2.00056e-05
ZNF425	-2.71792	6.1283	3.14543e-06	0.00177788
MYO1D	-2.69983	8.71026	1.60397e-05	0.00443231
PLXND1	-2.63015	8.52871	1.36593e-06	0.00106159
LOC102724241	-2.61713	4.2105	2.37003e-05	0.0057787
LHFPL3-AS2	-2.61518	5.40379	1.52481e-05	0.00443231
GALNT5	-2.54421	4.13511	1.84289e-06	0.00120612
GREB1	-2.39992	7.90213	7.22757e-05	0.0118256
SNORD3A	-2.39182	12.2668	8.18229e-05	0.012653
SMIM35	-2.3782	5.5373	0.000131452	0.0170009
S100A8	-2.35059	8.4769	0.000596113	0.0451991
UBXN2A	-2.27472	6.51903	2.37393e-07	0.000346632
ATP5PD	-2.21053	6.68808	3.64433e-05	0.00809237
E2F3	-2.17643	10.3461	8.38122e-06	0.00325689
TNS1	-2.12597	7.00302	2.2735e-05	0.00566865
RPS27A	-2.12536	5.40305	4.13029e-05	0.00856723
PCDH10	-2.09198	2.78869	6.02846e-06	0.00288323
SELENBP1	-1.99193	6.66729	0.000211505	0.0224792
LINC01344	-1.97831	5.85989	5.78402e-06	0.00287697
CAVIN4	-1.97694	3.67236	0.000307449	0.027906
IL8	-1.93536	2.63013	8.31974e-05	0.012653
BMPR1A	-1.92574	5.78598	4.93631e-11	6.1383e-07
ANKRD30BL	-1.92569	5.14539	1.26344e-05	0.00443231
EPB42	-1.91619	5.72267	8.04316e-06	0.00322634
ANO9	-1.90207	6.26436	0.000171219	0.0200108
PI4KB	-1.89662	7.61299	2.29223e-06	0.00135733
SLC4A1	-1.88871	8.30257	0.000408055	0.0338277
LOC643072	-1.87731	2.08883	4.31462e-10	2.68262e-06
RPL26	-1.87691	4.63152	0.000693816	0.0490204
PTPRD	-1.87642	9.20177	0.000592361	0.0451991
C10orf53	-1.85298	4.54476	4.42876e-05	0.00872592
MTRNR2L9	-1.81805	5.07878	0.000204153	0.0224658
EYA4	-1.8042	4.29662	4.27156e-05	0.00856723
UNC45B	-1.79781	3.92067	4.16554e-05	0.00856723
RP4-753D10.5	-1.79157	2.92012	1.52146e-05	0.00443231
HS6ST3	-1.78051	5.07055	0.000287988	0.027109
CFD	-1.77764	4.45163	8.04406e-09	2.00056e-05
LOC284801	-1.77679	3.04444	0.0001042	0.0145588
SLCO5A1	-1.76525	5.87439	4.63137e-05	0.00872592
PLEKHA7	-1.76313	5.742	0.00051898	0.0413687
DKK2	-1.75527	3.81367	4.08855e-05	0.00856723
CMTM2	-1.73199	4.53513	0.000125303	0.0169363
LOC100233156	-1.72309	4.90728	0.000289947	0.027109
KLF1	-1.71373	3.79962	0.000319988	0.0286263
PTPN1	-1.69709	9.09596	1.51422e-05	0.00443231
LOC286189	-1.68655	2.25837	3.05085e-05	0.00715798
HDC	-1.65271	4.81793	0.000387166	0.0325298
SLC25A43	-1.6482	4.84697	2.09945e-07	0.000346632
MKRN9P	-1.60727	5.99679	0.000154389	0.0191982
LOC441455	-1.60138	3.7991	6.29829e-05	0.0108777
PAFAH1B1	-1.59802	8.34883	2.01559e-06	0.00125319
LOC102724650	-1.59578	6.26035	0.000239024	0.0245642
RP11-274B18.2	-1.58441	2.69033	0.000209645	0.0224735
TOR1AIP1	-1.56499	7.36243	1.3432e-06	0.00106159
DCAF12	-1.54335	9.49449	0.000344021	0.030126
FARP1	-1.54201	5.2824	2.45328e-05	0.00586664
TSNARE1	-1.53848	7.04326	1.41669e-05	0.00443231
AIF1	-1.53175	5.01296	0.000221903	0.0231879
SNCA	-1.51166	8.01649	0.000134602	0.0170793
LINC00189	-1.46422	4.17817	0.000199507	0.022333
STRADB	-1.43078	6.65798	0.000246364	0.0249068
HEMGN	-1.42143	5.71871	0.000585832	0.0451991
GSPT2	-1.41775	5.63611	0.000259198	0.0253789
TIGD3	-1.41222	2.47604	1.21284e-05	0.00443231
F2RL1	-1.40586	3.96727	5.41634e-05	0.00962174
TMCC2	-1.38981	4.37187	0.000739298	0.0499629
LOC101929491	-1.37137	3.15214	0.000194719	0.0220121
HFM1	-1.36831	5.52409	0.000271565	0.0259762
SLFN14	-1.34524	2.85905	0.000268486	0.025963
GSKIP	-1.31486	4.6643	1.8638e-05	0.00503834
SPTB	-1.31283	6.17289	0.000156202	0.0192314
ACVR1C	-1.30893	2.52737	0.000242926	0.0247605
LOC101928143	-1.30332	4.90785	0.000192722	0.0219863
LOC101927066	-1.29887	6.08118	7.23941e-07	0.000750184
E2F2	-1.29427	4.95018	0.000381443	0.032488
ANKRD28	-1.2449	8.1753	0.000209416	0.0224735
LOC100128276	-1.24415	3.51187	0.000656571	0.0471041
ZMAT2	-1.23414	5.01791	1.5925e-05	0.00443231
RP11-344B5.2	-1.20736	4.32874	6.45621e-05	0.0109977
ODC1	-1.162	5.45126	1.37173e-05	0.00443231
RGS2	-1.14909	7.62109	0.0006075	0.0452351
ACTR5	-1.14657	5.25149	0.000386583	0.0325298
SKP1P2	-1.1334	3.6963	8.62973e-05	0.012929
MARCH8	-1.12321	8.50924	0.00020115	0.022333
TRPC1	-1.11316	3.47209	8.13607e-05	0.012653
PCDHGA1	-1.0668	3.2847	0.000255931	0.025276
ZNF208	-1.05187	2.28228	0.000191479	0.0219863
GLUL	-1.02522	7.91977	0.000525767	0.0416428
LOC102723962	-1.01943	4.03554	0.000299212	0.0276925
ABCC6	-0.92553	4.00485	0.000129653	0.0170009
MRVI1	-0.924426	4.91882	0.000340149	0.0299982
ZNF254	-0.90822	8.47046	0.000478844	0.0386651
FLJ44342	-0.904956	3.89757	1.18502e-05	0.00443231
LOC101929763	-0.902886	3.24776	0.000717813	0.0495889
DHRS9	-0.902308	4.79433	0.000516039	0.0413687
ERO1LB	-0.893444	4.97642	0.000595839	0.0451991
KCNJ6	-0.867906	4.76105	0.000329309	0.0292497
RNASEL	-0.857594	5.40414	7.04598e-06	0.00302127
LOC102723679	-0.849277	3.47654	0.000617285	0.0454736
F11R	-0.775251	5.8068	0.000216584	0.0228239
SGK1	-0.775151	6.5687	0.000158932	0.0193756
VIM-AS1	-0.758727	5.24595	4.26904e-05	0.00856723
ALS2CR12	-0.72273	5.28847	0.000644384	0.0468591
CCSAP	-0.704817	5.06207	0.000234734	0.0243243
