# Supplementary material for: A biallelic SNIP1 Amish founder variant causes a recognizable neurodevelopmental disorder
Source: PLoS Genet. 2021 Sep 27;17(9):e1009803. doi: 10.1371/journal.pgen.1009803 (PMC8496849; doi:10.1371/journal.pgen.1009803)
Supplement: S2 Table — Tissues expressing each gene, including tissue of highest expression and known clinical associations are detailed. (A) List of 11 genes with an associated clinical phenotype that are upregulated (log fold change (logFC) >1.5) in individuals with SNIP1-related disorder. (B) List of 32 genes with an associated clinical phenotype that are downregulated (log fold change (logFC) <-1.5) in individuals with SNIP1-related disorder. GU; genitourinary, GTC; generalised tonic clonic seizures, SLE; systemic lupus erythematosus, SBH; subcortical band heterotopia, DSD; disorder of sexual development, CRC; colorectal cancer. (XLSX) [file pgen.1009803.s007.xlsx]

## Sheet: Table S2A) Clinical UPREGULATED
					Clinical associations
GENE	Log FC	Expression	Highest expression	OMIM #	Epilepsy	Intellectual disability	Developmental delay	Autism	Cerebellar ataxia	Hypotonia	Other neuro	Neuroimaging	Dysmorphism	Cardiac defects	Kidney/GU abnormalities	Scoliosis	Ocular/ hearing loss	Feeding problems	Other
ROBO1	2.338	Ubiquitous (except kidney)	Forebrain		✓	✓	✓	✓			Hydrocepahlus			✓	✓				Pituitary stalk interruption
LRRC7	1.97	Brain-specific (except isoform 3)	Caudate nucleus					✓
LINGO2	1.924	Widely-expressed	Secondary oocyte			✓	✓	✓			Macrocephaly		✓
CPNE4	1.782	Widely-expressed - strongly brain, heart, prostate, leukocytes	Thalamus			✓	✓
SOX5	1.769	Widely-expressed	Cerebral cortex	616803	✓	✓	✓	✓		✓			✓			✓	Strabismus, Myopia
PARM1	1.644	Widely-expressed - strongly heart, kidney, placenta	Retina								Schizophrenia
CR2	1.61	Strongly leukocytes, epithelial cells, astrocytes	Vermiform appendix	614699 610927															SLE, Immunodeficiency
MTCL1	1.584	Widely expressed	Cerebellum					✓	✓
SYT1	1.575	Widely-expressed, strongly nervous system, endothelial cell	Middle temporal gyrus	618218		✓	✓	✓	✓	✓	Dystonia, Dyskinesia	Non-specific white matter abnormalities	✓			✓	Strabismus, Nystagmus	✓
CNTNAP2	1.572	Predominantly nervous system	Forebrain	610042 612100	✓ Focal, GTC	✓	✓	✓	✓	✓	Spasticity, Hyporeflexia	Focal cortical dysplasia	✓
PPP1R9A	1.556	Widely expressed	Caudate nucleus			✓	✓	✓
Totals					3	7	7	8	3	3	5	2	4	1	1	2	2	1	2

## Sheet: Table S2B) Clinical DOWNREGULAT
					Clinical associations
GENE	Log FC	Expression	Highest expression	OMIM #	Epilepsy	Intellectual disability	Developmental delay	Autism	Other neuro	Neuroimaging	Cardiac defects	Kidney/GU abnormalities	Ocular/ hearing loss	Haematological disorder	Other
HBE1	-3.42	Widely-expresed	Embryo											Thalasaemia
NR5A1	-3.284	Strongly adrenals, ovary, testis, spleen	Adrenal gland cortex	612964 613957											DSD, Adrenocortical failure
HBD	-2.951	Strongly leukocytes	Trabecular bone											Thalasaemia
KCNQ4	-2.936	Strongly cochlea, heart, brain, skeletal muscle	Retina	600101									Nonsyndromic hearing loss
BEND3	-2.747	Expressed in heart, kidney, liver, ovary, spleen	Forebrain					✓
MYO1D	-2.7	Widely-expresed, strongly brain, lung, ovary	Thoracic aorta					✓
PLXND1	-2.63	Widely-expresed	Lung			✓	✓		Moebius syndrome		✓
UBXN2A	-2.275	Widely-expressed	Buccal mucosa					✓
TNS1	-2.126	Ubiquitous	Blood vessels								✓	✓
RPS27A	-2.125	Widely-expressed	Endocervix											Diamond Blackfan
PCDH10	-2.092	Strongly brain, testis, ovary	Placenta			✓	✓	✓
SELENBP1	-1.992	Widely-expressed	Colon	618148											Halitosis
CAVIN4	-1.977	Strongly muscle	Muscle								✓
IL8	-1.935	Widely-expressed	Periodontal												Cancers
BMPR1A	-1.926	Widely-expressed, strongly skeletal muscle, intestine	Intestine	174900 610069											CRC, Polyposis
EPB42	-1.916	Strongly blood, bone marrow	Trabecular bone	612690				✓						Spherocytosis, Thalasaemia
ANO9	-1.902	Widely-expressed	Colon					✓	Schizophrenia
SLC4A1	-1.889	Bone marrow, placenta, liver	Trabecular bone	612653 179800 185020 611590 166900								✓		Spherocytosis, Cryohydrocytosis
RPL26	-1.877	Widely expressed, gonads, thyroid	Cortical plate	614900										Diamond Blackfan
PTPRD	-1.876	Widely-expressed	Forebrain												Diabetes, Cancer, Restless legs
EYA4	-1.804	Heart, skeletal muscle	Skeletal muscle	605362 601316							✓		Sensorineural hearing loss
UNC45B	-1.798	Strongly heart, muscle	Myocardium	616279		✓	✓	✓					Cataract
CFD	-1.778	Widely-expressed	Adipose	613912										Factor D deficiency
KLF1	-1.714	Adult bone marrow, fetal liver	Liver	613673 111150										Dyserythropoietic anemia
PTPN1	-1.697	Widely-expressed	Lung	125853											Insulin resistance
HDC	-1.653	Widely-expressed	Oesophagus	137580											Tourettes
SLC25A43	-1.648	Widely-expressed	Buccal mucosa					✓
PAFAH1B1	-1.598	Ubiquitous, strongly brain, testis	Testis	607432	✓					Lissencephaly, SBH
TOR1AIP1	-1.565	Strongly muscle, liver, kidney	Bone marrow	617072					Muscular dystrophy, Schizophrenia	Cerebellar atrophy	✓				Distal joint contractures
FARP1	-1.542	Widely-expressed	Adrenal tissue					✓
TSNARE1	-1.539	Widely-expressed	Pancreas		✓		✓	✓
SNCA	-1.512	Brain, bone marrow, blood	Bone marrow	168601 605543 127750					Parkinson disease						Lewy body dementia
Totals					2	3	4	10	4	2	5	2	3	8	9
