# Supplementary material for: A biallelic SNIP1 Amish founder variant causes a recognizable neurodevelopmental disorder
Source: PLoS Genet. 2021 Sep 27;17(9):e1009803. doi: 10.1371/journal.pgen.1009803 (PMC8496849; doi:10.1371/journal.pgen.1009803)
Supplement: S3 Table — Pathways with an entities p value <0.05 were considered significantly dysregulated. (A) List of upregulated gene pathways. (B) List of downregulated gene pathways. (C) List of combined dysregulated gene pathways (both up/downregulated). #Entities found: the number of curated molecules that are common between the submitted data set and the named pathway. #Entities total: The total number of curated molecules within the pathway. Entities ratio: The proportion of Reactome pathway molecules represented by this pathway. Calculated as the ratio of entities from this pathway that are found in the submitted data set Vs. all entities within the pathway. Entities pvalue: The result of the statistical test for over-representation: the probability that the overlap between the query and the pathway has occurred by chance. Entities FDR: False discovery rate. Corrected over-representation probability. #Reactions found: The number of reactions in the pathway that are represented by at least one molecule in the submitted data set. #Reactions Total: The number of reactions in the pathway. Reactions ratio: The proportion of Reactome reactions represented by this pathway. Calculated as the ratio of reactions from this pathway that are found within the submitted data set Vs. all Reactome reactions within the pathway. Submitted entities found: genes identified from the submitted list. (XLSX) [file pgen.1009803.s008.xlsx]

## Sheet: Table S3A) Reactome UPREGULATED
Pathway identifier	Pathway name	#Entities found	#Entities total	Entities ratio	Entities pValue	Entities FDR	#Reactions found	#Reactions total	Reactions ratio	Species name	Submitted entities found	Found reaction identifiers
R-HSA-8939245	RUNX1 regulates transcription of genes involved in BCR signaling	2	7	0.000475511	0.00091992	0.286874	2	4	0.000302366	Homo sapiens	BLK	R-HSA-8938987;R-HSA-8938965
R-HSA-452723	Transcriptional regulation of pluripotent stem cells	3	45	0.00305686	0.00292844	0.286874	8	35	0.0026457	Homo sapiens	EPAS1;ATP9A	R-HSA-452838;R-HSA-1112609;R-HSA-2972968;R-HSA-452958;R-HSA-452894;R-HSA-480301;R-HSA-452392;R-HSA-480520
R-HSA-9009391	Extra-nuclear estrogen signaling	4	110	0.00747232	0.0051704	0.286874	19	38	0.00287248	Homo sapiens	ESR1;PTK2	R-HSA-9021609;R-HSA-9624272;R-HSA-9632182;R-HSA-9625814;R-HSA-9021068;R-HSA-9633044;R-HSA-9021601;R-HSA-9021600;R-HSA-9625465;R-HSA-9634584;R-HSA-9632412;R-HSA-9021596;R-HSA-9021660;R-HSA-9625482;R-HSA-9021072;R-HSA-9021170;R-HSA-9625487;R-HSA-9021079;R-HSA-9027670
R-HSA-8866910	TFAP2 (AP-2) family regulates transcription of growth factors and their receptors	2	21	0.00142653	0.00782297	0.286874	3	18	0.00136065	Homo sapiens	ESR1	R-HSA-8937369;R-HSA-8864381;R-HSA-8864395
R-HSA-181429	Serotonin Neurotransmitter Release Cycle	2	23	0.00156239	0.0093086	0.286874	2	4	0.000302366	Homo sapiens	SYT1;SYN3	R-HSA-380901;R-HSA-380905
R-HSA-212676	Dopamine Neurotransmitter Release Cycle	2	28	0.00190204	0.0135207	0.286874	2	5	0.000377958	Homo sapiens	SYT1;SYN3	R-HSA-380869;R-HSA-380574
R-HSA-1980143	Signaling by NOTCH1	3	84	0.00570613	0.0160077	0.286874	21	39	0.00294807	Homo sapiens	PLEKHG1;TLE1;DTX1	R-HSA-1980125;R-HSA-1980122;R-HSA-1980123;R-HSA-1980118;R-HSA-1980112;R-HSA-373706;R-HSA-4396371;R-HSA-1980078;R-HSA-1980047;R-HSA-1980109;R-HSA-1912398;R-HSA-1912393;R-HSA-1912394;R-HSA-4396347;R-HSA-4396379;R-HSA-1912357;R-HSA-1912391;R-HSA-1912359;R-HSA-1980067;R-HSA-4396382;R-HSA-1980065
R-HSA-8874081	MET activates PTK2 signaling	2	32	0.00217377	0.0173781	0.286874	5	5	0.000377958	Homo sapiens	LAMC1;PTK2	R-HSA-8874083;R-HSA-8874082;R-HSA-8874080;R-HSA-8874079;R-HSA-8874078
R-HSA-8939211	ESR-mediated signaling	5	256	0.0173901	0.0225231	0.286874	80	110	0.00831507	Homo sapiens	PLEKHG1;ESR1;PTK2	R-HSA-9018505;R-HSA-9008267;R-HSA-9011981;R-HSA-9023884;R-HSA-8931981;R-HSA-9021068;R-HSA-9633044;R-HSA-9008271;R-HSA-9011983;R-HSA-9008270;R-HSA-9018497;R-HSA-9009536;R-HSA-9011971;R-HSA-9018499;R-HSA-9634584;R-HSA-9008258;R-HSA-9009541;R-HSA-9632412;R-HSA-9011975;R-HSA-9018503;R-HSA-9011997;R-HSA-9008285;R-HSA-9021596;R-HSA-9625482;R-HSA-9011985;R-HSA-9021072;R-HSA-9011984;R-HSA-9625487;R-HSA-9…
R-HSA-2129379	Molecules associated with elastic fibres	2	38	0.00258135	0.0239234	0.286874	5	10	0.000755915	Homo sapiens	FBN2;FBLN2	R-HSA-2161282;R-HSA-2328048;R-HSA-2537665;R-HSA-1592387;R-HSA-2396399
R-HSA-8985801	Regulation of cortical dendrite branching	1	4	0.000271721	0.0246917	0.286874	2	2	0.000151183	Homo sapiens	ROBO1	R-HSA-8985812;R-HSA-8985799
R-HSA-5083627	Defective LARGE causes MDDGA6 and MDDGB6	1	4	0.000271721	0.0246917	0.286874	1	1	7.55915e-05	Homo sapiens	LARGE	R-HSA-6785668
R-HSA-194306	Neurophilin interactions with VEGF and VEGFR	1	4	0.000271721	0.0246917	0.286874	1	2	0.000151183	Homo sapiens	FLT1	R-HSA-195418
R-HSA-983695	Antigen activates B Cell Receptor (BCR) leading to generation of second messengers	3	103	0.00699681	0.0271342	0.286874	7	25	0.00188979	Homo sapiens	BLK;BLNK	R-HSA-9606162;R-HSA-9606163;R-HSA-983709;R-HSA-9606151;R-HSA-983703;R-HSA-1112666;R-HSA-9606159
R-HSA-5663213	RHO GTPases Activate WASPs and WAVEs	2	41	0.00278514	0.0275176	0.286874	5	10	0.000755915	Homo sapiens	PTK2;ADD2	R-HSA-2197698;R-HSA-2029466;R-HSA-442592;R-HSA-2197691;R-HSA-2197690
R-HSA-2219530	Constitutive Signaling by Aberrant PI3K in Cancer	3	106	0.0072006	0.0291864	0.286874	1	2	0.000151183	Homo sapiens	ESR1	R-HSA-2400009
R-HSA-9665246	Resistance of ERBB2 KD mutants to neratinib	1	5	0.000339651	0.0307699	0.286874	1	1	7.55915e-05	Homo sapiens	LRRC7	R-HSA-9665286
R-HSA-9665233	Resistance of ERBB2 KD mutants to trastuzumab	1	5	0.000339651	0.0307699	0.286874	1	1	7.55915e-05	Homo sapiens	LRRC7	R-HSA-9665232
R-HSA-9665244	Resistance of ERBB2 KD mutants to sapitinib	1	5	0.000339651	0.0307699	0.286874	1	1	7.55915e-05	Homo sapiens	LRRC7	R-HSA-9665304
R-HSA-9665250	Resistance of ERBB2 KD mutants to AEE788	1	5	0.000339651	0.0307699	0.286874	1	1	7.55915e-05	Homo sapiens	LRRC7	R-HSA-9665278
R-HSA-9665247	Resistance of ERBB2 KD mutants to osimertinib	1	5	0.000339651	0.0307699	0.286874	1	1	7.55915e-05	Homo sapiens	LRRC7	R-HSA-9665280
R-HSA-9665245	Resistance of ERBB2 KD mutants to tesevatinib	1	5	0.000339651	0.0307699	0.286874	1	1	7.55915e-05	Homo sapiens	LRRC7	R-HSA-9665315
R-HSA-9665249	Resistance of ERBB2 KD mutants to afatinib	1	5	0.000339651	0.0307699	0.286874	1	1	7.55915e-05	Homo sapiens	LRRC7	R-HSA-9665311
R-HSA-9665251	Resistance of ERBB2 KD mutants to lapatinib	1	5	0.000339651	0.0307699	0.286874	1	1	7.55915e-05	Homo sapiens	LRRC7	R-HSA-9665284
R-HSA-9665737	Drug resistance in ERBB2 TMD/JMD mutants	1	5	0.000339651	0.0307699	0.286874	1	1	7.55915e-05	Homo sapiens	LRRC7	R-HSA-9665708
R-HSA-8875878	MET promotes cell motility	2	45	0.00305686	0.0326235	0.286874	5	12	0.000907098	Homo sapiens	LAMC1;PTK2	R-HSA-8874083;R-HSA-8874082;R-HSA-8874080;R-HSA-8874079;R-HSA-8874078
R-HSA-1566948	Elastic fibre formation	2	46	0.00312479	0.0339539	0.286874	10	17	0.00128506	Homo sapiens	FBN2;FBLN2	R-HSA-2161282;R-HSA-2129362;R-HSA-2328048;R-HSA-2537665;R-HSA-2129353;R-HSA-2129385;R-HSA-1592387;R-HSA-2396399;R-HSA-2129357;R-HSA-2129375
R-HSA-6811438	Intra-Golgi traffic	2	48	0.00326065	0.0366771	0.286874	3	10	0.000755915	Homo sapiens	RAB30;SYT1	R-HSA-8849748;R-HSA-8847883;R-HSA-8847880
R-HSA-8864260	Transcriptional regulation by the AP-2 (TFAP2) family of transcription factors	2	52	0.00353237	0.0423648	0.286874	3	44	0.00332603	Homo sapiens	ESR1	R-HSA-8937369;R-HSA-8864381;R-HSA-8864395
R-HSA-5250989	Toxicity of botulinum toxin type G (botG)	1	7	0.000475511	0.0428139	0.286874	3	5	0.000377958	Homo sapiens	SYT1	R-HSA-5250979;R-HSA-5250986;R-HSA-5250972
R-HSA-6811558	PI5P, PP2A and IER3 Regulate PI3K/AKT Signaling	3	129	0.00876299	0.0475532	0.286874	1	7	0.000529141	Homo sapiens	ESR1	R-HSA-2316434
R-HSA-8985586	SLIT2:ROBO1 increases RHOA activity	1	8	0.000543441	0.0487803	0.286874	2	2	0.000151183	Homo sapiens	ROBO1	R-HSA-8985594;R-HSA-8985591
R-HSA-195399	VEGF binds to VEGFR leading to receptor dimerization	1	8	0.000543441	0.0487803	0.286874	1	3	0.000226775	Homo sapiens	FLT1	R-HSA-194311
R-HSA-194313	VEGF ligand-receptor interactions	1	8	0.000543441	0.0487803	0.286874	1	4	0.000302366	Homo sapiens	FLT1	R-HSA-194311
R-HSA-2122947	NOTCH1 Intracellular Domain Regulates Transcription	2	57	0.00387202	0.0499029	0.286874	12	18	0.00136065	Homo sapiens	PLEKHG1;TLE1	R-HSA-4396371;R-HSA-1980078;R-HSA-1980047;R-HSA-1912393;R-HSA-1912394;R-HSA-4396347;R-HSA-4396379;R-HSA-1912391;R-HSA-1912359;R-HSA-1980067;R-HSA-4396382;R-HSA-1980065
R-HSA-1500931	Cell-Cell communication	3	133	0.00903471	0.0512119	0.286874	4	60	0.00453549	Homo sapiens	CDH4;PARD3;PTK2	R-HSA-391156;R-HSA-419981;R-HSA-419002;R-HSA-419001
R-HSA-373752	Netrin-1 signaling	2	59	0.00400788	0.0530441	0.286874	11	37	0.00279689	Homo sapiens	PTK2;ROBO1	R-HSA-373716;R-HSA-418868;R-HSA-418850;R-HSA-373715;R-HSA-418865;R-HSA-374701;R-HSA-418874;R-HSA-418858;R-HSA-373720;R-HSA-418856;R-HSA-418872
R-HSA-8939256	RUNX1 regulates transcription of genes involved in WNT signaling	1	9	0.000611372	0.0547099	0.286874	2	4	0.000302366	Homo sapiens	ESR1	R-HSA-8932076;R-HSA-8932084
R-HSA-199418	Negative regulation of the PI3K/AKT network	3	137	0.00930643	0.0550037	0.286874	1	10	0.000755915	Homo sapiens	ESR1	R-HSA-2316434
R-HSA-2219528	PI3K/AKT Signaling in Cancer	3	137	0.00930643	0.0550037	0.286874	1	21	0.00158742	Homo sapiens	ESR1	R-HSA-2400009
R-HSA-8931987	RUNX1 regulates estrogen receptor mediated transcription	1	10	0.000679302	0.0606029	0.286874	8	8	0.000604732	Homo sapiens	ESR1	R-HSA-8932076;R-HSA-8931981;R-HSA-8932033;R-HSA-8932084;R-HSA-8932020;R-HSA-8932037;R-HSA-8932021;R-HSA-8932070
R-HSA-428890	Role of ABL in ROBO-SLIT signaling	1	10	0.000679302	0.0606029	0.286874	4	4	0.000302366	Homo sapiens	ROBO1	R-HSA-428885;R-HSA-428883;R-HSA-376141;R-HSA-428888
R-HSA-8849473	PTK6 Expression	1	10	0.000679302	0.0606029	0.286874	3	3	0.000226775	Homo sapiens	EPAS1	R-HSA-8848804;R-HSA-8856930;R-HSA-8848812
R-HSA-421270	Cell-cell junction organization	2	67	0.00455132	0.0662744	0.286874	3	21	0.00158742	Homo sapiens	CDH4;PARD3	R-HSA-419981;R-HSA-419002;R-HSA-419001
R-HSA-5250958	Toxicity of botulinum toxin type B (botB)	1	11	0.000747232	0.0664596	0.286874	3	5	0.000377958	Homo sapiens	SYT1	R-HSA-5244402;R-HSA-5244404;R-HSA-5244397
R-HSA-9665230	Drug resistance in ERBB2 KD mutants	1	12	0.000815162	0.0722802	0.286874	8	8	0.000604732	Homo sapiens	LRRC7	R-HSA-9665315;R-HSA-9665232;R-HSA-9665280;R-HSA-9665286;R-HSA-9665284;R-HSA-9665304;R-HSA-9665311;R-HSA-9665278
R-HSA-428543	Inactivation of CDC42 and RAC1	1	12	0.000815162	0.0722802	0.286874	4	4	0.000302366	Homo sapiens	ROBO1	R-HSA-428533;R-HSA-376145;R-HSA-428522;R-HSA-428536
R-HSA-428542	Regulation of commissural axon pathfinding by SLIT and ROBO	1	12	0.000815162	0.0722802	0.286874	2	5	0.000377958	Homo sapiens	ROBO1	R-HSA-373715;R-HSA-428510
R-HSA-1300642	Sperm Motility And Taxes	1	13	0.000883092	0.0780648	0.286874	1	4	0.000302366	Homo sapiens	HVCN1	R-HSA-2534378
R-HSA-5578768	Physiological factors	1	13	0.000883092	0.0780648	0.286874	1	4	0.000302366	Homo sapiens	PLEKHG1	R-HSA-2032800
R-HSA-9664873	Pexophagy	1	13	0.000883092	0.0780648	0.286874	1	13	0.00098269	Homo sapiens	EPAS1	R-HSA-9664871
R-HSA-8878171	Transcriptional regulation by RUNX1	4	261	0.0177298	0.0814225	0.286874	22	132	0.00997808	Homo sapiens	BLK;PLEKHG1;ESR1	R-HSA-8936616;R-HSA-8937097;R-HSA-8938987;R-HSA-8932076;R-HSA-8937037;R-HSA-8936621;R-HSA-8931981;R-HSA-8936481;R-HSA-8932033;R-HSA-8936995;R-HSA-8932037;R-HSA-8932070;R-HSA-8937016;R-HSA-8937050;R-HSA-8935740;R-HSA-8936979;R-HSA-8935731;R-HSA-8936628;R-HSA-8932084;R-HSA-8932020;R-HSA-8932021;R-HSA-8938965
R-HSA-9652282	Drug-mediated inhibition of ERBB2 signaling	1	14	0.000951022	0.0838138	0.286874	3	3	0.000226775	Homo sapiens	LRRC7	R-HSA-9652277;R-HSA-9652264;R-HSA-9665726
R-HSA-3000178	ECM proteoglycans	2	79	0.00536648	0.0878921	0.286874	2	23	0.0017386	Homo sapiens	PTPRS;LAMC1	R-HSA-2396124;R-HSA-2467659
R-HSA-1234158	Regulation of gene expression by Hypoxia-inducible Factor	1	15	0.00101895	0.0895274	0.286874	7	7	0.000529141	Homo sapiens	EPAS1	R-HSA-8932184;R-HSA-1234161;R-HSA-1234167;R-HSA-1235035;R-HSA-1234171;R-HSA-1235070;R-HSA-1235037
R-HSA-428540	Activation of RAC1	1	15	0.00101895	0.0895274	0.286874	4	4	0.000302366	Homo sapiens	ROBO1	R-HSA-428535;R-HSA-428515;R-HSA-428531;R-HSA-428511
R-HSA-75035	Chk1/Chk2(Cds1) mediated inactivation of Cyclin B:Cdk1 complex	1	15	0.00101895	0.0895274	0.286874	1	5	0.000377958	Homo sapiens	PTK2	R-HSA-75028
R-HSA-9006931	Signaling by Nuclear Receptors	5	385	0.0261531	0.0939591	0.286874	80	191	0.014438	Homo sapiens	PLEKHG1;ESR1;PTK2	R-HSA-9018505;R-HSA-9008267;R-HSA-9011981;R-HSA-9023884;R-HSA-8931981;R-HSA-9021068;R-HSA-9633044;R-HSA-9008271;R-HSA-9011983;R-HSA-9008270;R-HSA-9018497;R-HSA-9009536;R-HSA-9011971;R-HSA-9018499;R-HSA-9634584;R-HSA-9008258;R-HSA-9009541;R-HSA-9632412;R-HSA-9011975;R-HSA-9018503;R-HSA-9011997;R-HSA-9008285;R-HSA-9021596;R-HSA-9625482;R-HSA-9011985;R-HSA-9021072;R-HSA-9011984;R-HSA-9625487;R-HSA-9…
R-HSA-1266738	Developmental Biology	12	1263	0.0857958	0.0946808	0.286874	73	556	0.0420289	Homo sapiens	ST14;PLEKHG1;CDH4;EPAS1;EBF1;LAMC1;ATP9A;PTK2;ROBO1	R-HSA-9011083;R-HSA-8849797;R-HSA-443778;R-HSA-2972968;R-HSA-9011074;R-HSA-9010951;R-HSA-480520;R-HSA-1980047;R-HSA-9014812;R-HSA-452894;R-HSA-3928610;R-HSA-8986258;R-HSA-418850;R-HSA-8849826;R-HSA-374701;R-HSA-480301;R-HSA-3928592;R-HSA-418858;R-HSA-3928598;R-HSA-452392;R-HSA-418856;R-HSA-376117;R-HSA-1112609;R-HSA-448951;R-HSA-376119;R-HSA-418868;R-HSA-449200;R-HSA-418865;R-HSA-3928588;R-HSA-44…
R-HSA-8941856	RUNX3 regulates NOTCH signaling	1	16	0.00108688	0.0952056	0.286874	5	7	0.000529141	Homo sapiens	PLEKHG1	R-HSA-1980047;R-HSA-8878243;R-HSA-4396347;R-HSA-8878237;R-HSA-8878220
R-HSA-4641265	Repression of WNT target genes	1	16	0.00108688	0.0952056	0.286874	5	7	0.000529141	Homo sapiens	TLE1	R-HSA-4649028;R-HSA-8944349;R-HSA-4641231;R-HSA-5229348;R-HSA-4641229
R-HSA-9617629	Regulation of FOXO transcriptional activity by acetylation	1	16	0.00108688	0.0952056	0.286874	1	9	0.000680324	Homo sapiens	PLEKHG1	R-HSA-9620515
R-HSA-9006934	Signaling by Receptor Tyrosine Kinases	7	629	0.0427281	0.0990366	0.286874	40	704	0.0532164	Homo sapiens	PTPRS;FLT1;LRRC7;LAMC1;PTPRK;ESR1;PTK2	R-HSA-5218830;R-HSA-5218828;R-HSA-194311;R-HSA-5218826;R-HSA-5218822;R-HSA-5218820;R-HSA-1918092;R-HSA-1918095;R-HSA-9612672;R-HSA-9603719;R-HSA-8954207;R-HSA-1963589;R-HSA-8874079;R-HSA-195418;R-HSA-5218839;R-HSA-5218838;R-HSA-8874078;R-HSA-5218645;R-HSA-5218643;R-HSA-5218642;R-HSA-5218640;R-HSA-8954199;R-HSA-1254386;R-HSA-1963582;R-HSA-8874083;R-HSA-8874082;R-HSA-9652277;R-HSA-8874080;R-HSA-521…
R-HSA-6806834	Signaling by MET	2	88	0.00597785	0.105286	0.286874	5	49	0.00370398	Homo sapiens	LAMC1;PTK2	R-HSA-8874083;R-HSA-8874082;R-HSA-8874080;R-HSA-8874079;R-HSA-8874078
R-HSA-418457	cGMP effects	1	18	0.00122274	0.106457	0.286874	1	4	0.000302366	Homo sapiens	PDE9A	R-HSA-418456
R-HSA-2032785	YAP1- and WWTR1 (TAZ)-stimulated gene expression	1	18	0.00122274	0.106457	0.286874	2	9	0.000680324	Homo sapiens	PLEKHG1	R-HSA-2032794;R-HSA-2032800
R-HSA-6814848	Glycerophospholipid catabolism	1	18	0.00122274	0.106457	0.286874	1	7	0.000529141	Homo sapiens	PNPLA7	R-HSA-8847912
R-HSA-391160	Signal regulatory protein family interactions	1	18	0.00122274	0.106457	0.286874	1	10	0.000755915	Homo sapiens	PTK2	R-HSA-391156
R-HSA-2173791	TGF-beta receptor signaling in EMT (epithelial to mesenchymal transition)	1	19	0.00129067	0.112031	0.286874	6	6	0.000453549	Homo sapiens	PARD3	R-HSA-2160931;R-HSA-2160932;R-HSA-2134532;R-HSA-2160935;R-HSA-2134519;R-HSA-2134506
R-HSA-418885	DCC mediated attractive signaling	1	19	0.00129067	0.112031	0.286874	10	12	0.000907098	Homo sapiens	PTK2	R-HSA-373716;R-HSA-418868;R-HSA-418850;R-HSA-418865;R-HSA-374701;R-HSA-418874;R-HSA-418858;R-HSA-373720;R-HSA-418856;R-HSA-418872
R-HSA-110312	Translesion synthesis by REV1	1	19	0.00129067	0.112031	0.286874	4	5	0.000377958	Homo sapiens	AFF3	R-HSA-5652151;R-HSA-110307;R-HSA-110308;R-HSA-110311
R-HSA-6794362	Protein-protein interactions at synapses	2	93	0.00631751	0.11532	0.286874	5	33	0.00249452	Homo sapiens	PTPRS;SYT1	R-HSA-6798258;R-HSA-6798257;R-HSA-8855648;R-HSA-6794348;R-HSA-388824
R-HSA-446728	Cell junction organization	2	94	0.00638544	0.117356	0.286874	3	37	0.00279689	Homo sapiens	CDH4;PARD3	R-HSA-419981;R-HSA-419002;R-HSA-419001
R-HSA-5656121	Translesion synthesis by POLI	1	20	0.0013586	0.117571	0.286874	3	3	0.000226775	Homo sapiens	AFF3	R-HSA-5656148;R-HSA-5656158;R-HSA-5656105
R-HSA-354194	GRB2:SOS provides linkage to MAPK signaling for Integrins	1	20	0.0013586	0.117571	0.286874	2	2	0.000151183	Homo sapiens	PTK2	R-HSA-354165;R-HSA-354087
R-HSA-388844	Receptor-type tyrosine-protein phosphatases	1	20	0.0013586	0.117571	0.286874	3	6	0.000453549	Homo sapiens	PTPRS	R-HSA-6798258;R-HSA-6798257;R-HSA-388824
R-HSA-210744	Regulation of gene expression in late stage (branching morphogenesis) pancreatic bud precursor cells	1	20	0.0013586	0.117571	0.286874	1	4	0.000302366	Homo sapiens	PLEKHG1	R-HSA-1980047
R-HSA-983705	Signaling by the B Cell Receptor (BCR)	3	191	0.0129747	0.117998	0.286874	8	44	0.00332603	Homo sapiens	BLK;BLNK	R-HSA-9606162;R-HSA-9606163;R-HSA-983709;R-HSA-9606151;R-HSA-5690702;R-HSA-983703;R-HSA-1112666;R-HSA-9606159
R-HSA-5655862	Translesion synthesis by POLK	1	21	0.00142653	0.123076	0.286874	3	3	0.000226775	Homo sapiens	AFF3	R-HSA-5655892;R-HSA-5655965;R-HSA-5655835
R-HSA-419408	Lysosphingolipid and LPA receptors	1	21	0.00142653	0.123076	0.286874	1	5	0.000377958	Homo sapiens	LPAR5	R-HSA-419389
R-HSA-6798163	Choline catabolism	1	21	0.00142653	0.123076	0.286874	1	8	0.000604732	Homo sapiens	SARDH	R-HSA-6797913
R-HSA-2892247	POU5F1 (OCT4), SOX2, NANOG activate genes related to proliferation	1	21	0.00142653	0.123076	0.286874	1	16	0.00120946	Homo sapiens	ATP9A	R-HSA-452958
R-HSA-112310	Neurotransmitter release cycle	2	99	0.00672509	0.127668	0.286874	14	37	0.00279689	Homo sapiens	SYT1;SYN3	R-HSA-888589;R-HSA-380901;R-HSA-380869;R-HSA-264615;R-HSA-380905;R-HSA-374922;R-HSA-210444;R-HSA-372529;R-HSA-374899;R-HSA-210426;R-HSA-380574;R-HSA-372505;R-HSA-210430;R-HSA-917744
R-HSA-372708	p130Cas linkage to MAPK signaling for integrins	1	22	0.00149446	0.128547	0.286874	3	3	0.000226775	Homo sapiens	PTK2	R-HSA-372693;R-HSA-372705;R-HSA-372697
R-HSA-8849932	Synaptic adhesion-like molecules	1	23	0.00156239	0.133985	0.286874	1	8	0.000604732	Homo sapiens	PTPRS	R-HSA-8855648
R-HSA-912631	Regulation of signaling by CBL	1	24	0.00163032	0.139389	0.286874	1	7	0.000529141	Homo sapiens	BLNK	R-HSA-912724
R-HSA-449836	Other interleukin signaling	1	24	0.00163032	0.139389	0.286874	1	17	0.00128506	Homo sapiens	IFNLR1	R-HSA-448661
R-HSA-1257604	PIP3 activates AKT signaling	4	319	0.0216697	0.139725	0.286874	4	86	0.00650087	Homo sapiens	ESR1;ATP9A	R-HSA-8944104;R-HSA-2316434;R-HSA-8943728;R-HSA-8943780
R-HSA-9634285	Constitutive Signaling by Overexpressed ERBB2	1	25	0.00169825	0.144759	0.286874	4	8	0.000604732	Homo sapiens	LRRC7	R-HSA-1248694;R-HSA-9652277;R-HSA-9652264;R-HSA-1227964
R-HSA-381340	Transcriptional regulation of white adipocyte differentiation	2	108	0.00733646	0.146733	0.286874	3	18	0.00136065	Homo sapiens	EBF1	R-HSA-560491;R-HSA-381283;R-HSA-977271
R-HSA-264642	Acetylcholine Neurotransmitter Release Cycle	1	26	0.00176618	0.150097	0.286874	3	6	0.000453549	Homo sapiens	SYT1	R-HSA-264615;R-HSA-372529;R-HSA-372505
R-HSA-9013695	NOTCH4 Intracellular Domain Regulates Transcription	1	26	0.00176618	0.150097	0.286874	1	9	0.000680324	Homo sapiens	PLEKHG1	R-HSA-9604664
R-HSA-1474244	Extracellular matrix organization	4	330	0.022417	0.152305	0.286874	28	319	0.0241137	Homo sapiens	FBN2;PTPRS;LAMC1;FBLN2	R-HSA-2426530;R-HSA-2129385;R-HSA-2396399;R-HSA-2426676;R-HSA-2328048;R-HSA-2533874;R-HSA-2426355;R-HSA-2396083;R-HSA-2327803;R-HSA-1592387;R-HSA-2328129;R-HSA-2161282;R-HSA-4084507;R-HSA-4084505;R-HSA-3907292;R-HSA-2537665;R-HSA-2129353;R-HSA-2129357;R-HSA-2467659;R-HSA-216051;R-HSA-2328145;R-HSA-2129362;R-HSA-216048;R-HSA-2426450;R-HSA-2396124;R-HSA-216058;R-HSA-2485148;R-HSA-2129375
R-HSA-442982	Ras activation upon Ca2+ influx through NMDA receptor	1	27	0.00183411	0.155401	0.286874	2	2	0.000151183	Homo sapiens	LRRC7	R-HSA-442732;R-HSA-442760
R-HSA-9665348	Signaling by ERBB2 ECD mutants	1	27	0.00183411	0.155401	0.286874	4	15	0.00113387	Homo sapiens	LRRC7	R-HSA-9665412;R-HSA-9665389;R-HSA-9665405;R-HSA-9665388
R-HSA-9617324	Negative regulation of NMDA receptor-mediated neuronal transmission	1	27	0.00183411	0.155401	0.286874	1	4	0.000302366	Homo sapiens	LRRC7	R-HSA-9617326
R-HSA-9034015	Signaling by NTRK3 (TRKC)	1	27	0.00183411	0.155401	0.286874	1	19	0.00143624	Homo sapiens	PTPRS	R-HSA-9603719
R-HSA-438066	Unblocking of NMDA receptors, glutamate binding and activation	1	28	0.00190204	0.160673	0.286874	5	5	0.000377958	Homo sapiens	LRRC7	R-HSA-432164;R-HSA-438037;R-HSA-432162;R-HSA-432172;R-HSA-9614185
R-HSA-350054	Notch-HLH transcription pathway	1	28	0.00190204	0.160673	0.286874	1	2	0.000151183	Homo sapiens	PLEKHG1	R-HSA-212356
R-HSA-168799	Neurotoxicity of clostridium toxins	1	28	0.00190204	0.160673	0.286874	6	40	0.00302366	Homo sapiens	SYT1	R-HSA-5244402;R-HSA-5250979;R-HSA-5244404;R-HSA-5250986;R-HSA-5250972;R-HSA-5244397
R-HSA-8856825	Cargo recognition for clathrin-mediated endocytosis	2	116	0.0078799	0.164138	0.286874	1	15	0.00113387	Homo sapiens	SYT1	R-HSA-8863463
R-HSA-8854691	Interleukin-20 family signaling	1	29	0.00196997	0.165912	0.286874	8	56	0.00423312	Homo sapiens	IFNLR1	R-HSA-8987033;R-HSA-8986985;R-HSA-448661;R-HSA-8987105;R-HSA-8987040;R-HSA-8987120;R-HSA-8987266;R-HSA-8987202
R-HSA-9634638	Estrogen-dependent nuclear events downstream of ESR-membrane signaling	1	29	0.00196997	0.165912	0.286874	1	12	0.000907098	Homo sapiens	PTK2	R-HSA-9625465
R-HSA-181430	Norepinephrine Neurotransmitter Release Cycle	1	30	0.00203791	0.171119	0.286874	2	6	0.000453549	Homo sapiens	SYT1	R-HSA-374899;R-HSA-374922
R-HSA-420029	Tight junction interactions	1	30	0.00203791	0.171119	0.286874	1	3	0.000226775	Homo sapiens	PARD3	R-HSA-419981
R-HSA-194315	Signaling by Rho GTPases	5	470	0.0319272	0.171442	0.286874	9	125	0.00944894	Homo sapiens	HVCN1;PTPRK;CENPP;PTK2;ADD2	R-HSA-2197698;R-HSA-2029466;R-HSA-442592;R-HSA-5666160;R-HSA-5666129;R-HSA-194922;R-HSA-2197691;R-HSA-2197690;R-HSA-5666169
R-HSA-3000157	Laminin interactions	1	31	0.00210584	0.176294	0.286874	12	15	0.00113387	Homo sapiens	LAMC1	R-HSA-216051;R-HSA-2426676;R-HSA-2328145;R-HSA-216048;R-HSA-4084507;R-HSA-2426450;R-HSA-2396083;R-HSA-2426530;R-HSA-4084505;R-HSA-3907292;R-HSA-2327803;R-HSA-216058
R-HSA-9620244	Long-term potentiation	1	31	0.00210584	0.176294	0.286874	3	7	0.000529141	Homo sapiens	LRRC7	R-HSA-445367;R-HSA-9612085;R-HSA-9618750
R-HSA-1187000	Fertilization	1	31	0.00210584	0.176294	0.286874	1	9	0.000680324	Homo sapiens	HVCN1	R-HSA-2534378
R-HSA-525793	Myogenesis	1	32	0.00217377	0.181436	0.286874	8	14	0.00105828	Homo sapiens	CDH4	R-HSA-376117;R-HSA-448951;R-HSA-375140;R-HSA-376119;R-HSA-449200;R-HSA-448958;R-HSA-448957;R-HSA-376121
R-HSA-2122948	Activated NOTCH1 Transmits Signal to the Nucleus	1	32	0.00217377	0.181436	0.286874	9	21	0.00158742	Homo sapiens	DTX1	R-HSA-1980125;R-HSA-1980109;R-HSA-1912398;R-HSA-1980122;R-HSA-1980123;R-HSA-1980118;R-HSA-1912357;R-HSA-1980112;R-HSA-373706
R-HSA-210500	Glutamate Neurotransmitter Release Cycle	1	32	0.00217377	0.181436	0.286874	3	8	0.000604732	Homo sapiens	SYT1	R-HSA-210426;R-HSA-210430;R-HSA-210444
R-HSA-5689901	Metalloprotease DUBs	1	32	0.00217377	0.181436	0.286874	1	6	0.000453549	Homo sapiens	PLEKHG1	R-HSA-5691381
R-HSA-9006925	Intracellular signaling by second messengers	4	366	0.0248624	0.196244	0.286874	4	114	0.00861743	Homo sapiens	ESR1;ATP9A	R-HSA-8944104;R-HSA-2316434;R-HSA-8943728;R-HSA-8943780
R-HSA-5656169	Termination of translesion DNA synthesis	1	35	0.00237756	0.196675	0.286874	4	9	0.000680324	Homo sapiens	AFF3	R-HSA-5653766;R-HSA-5653756;R-HSA-5653770;R-HSA-5653754
R-HSA-9665686	Signaling by ERBB2 TMD/JMD mutants	1	35	0.00237756	0.196675	0.286874	4	13	0.00098269	Homo sapiens	LRRC7	R-HSA-9665697;R-HSA-9665696;R-HSA-9665703;R-HSA-9665702
R-HSA-418990	Adherens junctions interactions	1	35	0.00237756	0.196675	0.286874	2	16	0.00120946	Homo sapiens	CDH4	R-HSA-419002;R-HSA-419001
R-HSA-888590	GABA synthesis, release, reuptake and degradation	1	36	0.00244549	0.201692	0.286874	2	10	0.000755915	Homo sapiens	SYT1	R-HSA-888589;R-HSA-917744
R-HSA-8863795	Downregulation of ERBB2 signaling	1	36	0.00244549	0.201692	0.286874	2	14	0.00105828	Homo sapiens	LRRC7	R-HSA-1918092;R-HSA-1918095
R-HSA-9013508	NOTCH3 Intracellular Domain Regulates Transcription	1	36	0.00244549	0.201692	0.286874	3	22	0.00166301	Homo sapiens	PLEKHG1	R-HSA-9021451;R-HSA-9021450;R-HSA-9016751
R-HSA-5223345	Miscellaneous transport and binding events	1	36	0.00244549	0.201692	0.286874	1	13	0.00098269	Homo sapiens	ADD2	R-HSA-5226979
R-HSA-182971	EGFR downregulation	1	37	0.00251342	0.206677	0.286874	1	22	0.00166301	Homo sapiens	PTPRK	R-HSA-183036
R-HSA-111465	Apoptotic cleavage of cellular proteins	1	38	0.00258135	0.211632	0.286874	1	38	0.00287248	Homo sapiens	PTK2	R-HSA-201634
R-HSA-354192	Integrin signaling	1	39	0.00264928	0.216557	0.286874	8	24	0.0018142	Homo sapiens	PTK2	R-HSA-372693;R-HSA-354165;R-HSA-354087;R-HSA-372705;R-HSA-354066;R-HSA-354124;R-HSA-354073;R-HSA-372697
R-HSA-176187	Activation of ATR in response to replication stress	1	39	0.00264928	0.216557	0.286874	3	9	0.000680324	Homo sapiens	PTK2	R-HSA-75010;R-HSA-69604;R-HSA-176116
R-HSA-442742	CREB1 phosphorylation through NMDA receptor-mediated activation of RAS signaling	1	39	0.00264928	0.216557	0.286874	2	7	0.000529141	Homo sapiens	LRRC7	R-HSA-442732;R-HSA-442760
R-HSA-9619665	EGR2 and SOX10-mediated initiation of Schwann cell myelination	1	39	0.00264928	0.216557	0.286874	2	26	0.00196538	Homo sapiens	LAMC1	R-HSA-9619666;R-HSA-9619668
R-HSA-157118	Signaling by NOTCH	3	258	0.017526	0.218948	0.286874	28	154	0.0116411	Homo sapiens	PLEKHG1;TLE1;DTX1	R-HSA-1912415;R-HSA-9021451;R-HSA-9021450;R-HSA-1980125;R-HSA-1980122;R-HSA-1980123;R-HSA-1980118;R-HSA-1980112;R-HSA-373706;R-HSA-4396371;R-HSA-1980047;R-HSA-1980109;R-HSA-1912398;R-HSA-1912393;R-HSA-1912394;R-HSA-4396379;R-HSA-1912391;R-HSA-4396382;R-HSA-9017835;R-HSA-9016751;R-HSA-9604664;R-HSA-1980078;R-HSA-4396347;R-HSA-1912357;R-HSA-1912359;R-HSA-1980067;R-HSA-1912416;R-HSA-1980065
R-HSA-2022928	HS-GAG biosynthesis	1	40	0.00271721	0.221451	0.286874	1	14	0.00105828	Homo sapiens	HS3ST1	R-HSA-2076383
R-HSA-4090294	SUMOylation of intracellular receptors	1	40	0.00271721	0.221451	0.286874	1	25	0.00188979	Homo sapiens	ESR1	R-HSA-4090408
R-HSA-5693616	Presynaptic phase of homologous DNA pairing and strand exchange	1	41	0.00278514	0.226315	0.286874	2	5	0.000377958	Homo sapiens	PTK2	R-HSA-5685230;R-HSA-5685242
R-HSA-392154	Nitric oxide stimulates guanylate cyclase	1	41	0.00278514	0.226315	0.286874	1	7	0.000529141	Homo sapiens	PDE9A	R-HSA-418456
R-HSA-194138	Signaling by VEGF	2	144	0.00978194	0.227312	0.286874	19	86	0.00650087	Homo sapiens	FLT1;PTK2	R-HSA-5218830;R-HSA-5218828;R-HSA-194311;R-HSA-5218826;R-HSA-5218855;R-HSA-5218822;R-HSA-5218820;R-HSA-5218851;R-HSA-4420083;R-HSA-5218811;R-HSA-5218809;R-HSA-195418;R-HSA-5218839;R-HSA-5218838;R-HSA-5218645;R-HSA-3928647;R-HSA-5218643;R-HSA-5218642;R-HSA-5218640
R-HSA-5689896	Ovarian tumor domain proteases	1	43	0.002921	0.235952	0.286874	1	14	0.00105828	Homo sapiens	ESR1	R-HSA-6783238
R-HSA-5663202	Diseases of signal transduction by growth factor receptors and second messengers	5	529	0.0359351	0.236147	0.286874	37	448	0.033865	Homo sapiens	PLEKHG1;LRRC7;ESR1	R-HSA-9665232;R-HSA-2220964;R-HSA-2220966;R-HSA-2220971;R-HSA-9665304;R-HSA-9665311;R-HSA-2220979;R-HSA-9665280;R-HSA-2220981;R-HSA-9665286;R-HSA-9665284;R-HSA-9665412;R-HSA-2220985;R-HSA-9664588;R-HSA-9649393;R-HSA-9664567;R-HSA-1248694;R-HSA-9652277;R-HSA-4396393;R-HSA-4396392;R-HSA-9665278;R-HSA-2400009;R-HSA-9665405;R-HSA-1227964;R-HSA-9665315;R-HSA-4396402;R-HSA-9665697;R-HSA-9665121;R-HSA-4…
R-HSA-1474228	Degradation of the extracellular matrix	2	148	0.0100537	0.236511	0.286874	2	105	0.00793711	Homo sapiens	FBN2;LAMC1	R-HSA-2533874;R-HSA-2485148
R-HSA-3769402	Deactivation of the beta-catenin transactivating complex	1	44	0.00298893	0.240726	0.286874	4	14	0.00105828	Homo sapiens	TLE1	R-HSA-3322434;R-HSA-3361751;R-HSA-3322431;R-HSA-3322429
R-HSA-5693579	Homologous DNA Pairing and Strand Exchange	1	44	0.00298893	0.240726	0.286874	2	8	0.000604732	Homo sapiens	PTK2	R-HSA-5685230;R-HSA-5685242
R-HSA-9664565	Signaling by ERBB2 KD Mutants	1	46	0.00312479	0.250186	0.286874	4	17	0.00128506	Homo sapiens	LRRC7	R-HSA-9649393;R-HSA-9665121;R-HSA-9664567;R-HSA-9664588
R-HSA-8953750	Transcriptional Regulation by E2F6	1	46	0.00312479	0.250186	0.286874	3	33	0.00249452	Homo sapiens	PTK2	R-HSA-9007546;R-HSA-9007539;R-HSA-9007591
R-HSA-9018519	Estrogen-dependent gene expression	2	154	0.0104612	0.250349	0.286874	56	66	0.00498904	Homo sapiens	PLEKHG1;ESR1	R-HSA-9018505;R-HSA-9008267;R-HSA-9011981;R-HSA-9023884;R-HSA-8931981;R-HSA-9008271;R-HSA-9011983;R-HSA-9008270;R-HSA-9018497;R-HSA-9009536;R-HSA-9011971;R-HSA-9018499;R-HSA-9008258;R-HSA-9009541;R-HSA-9011975;R-HSA-9018503;R-HSA-9011997;R-HSA-9008285;R-HSA-9011985;R-HSA-9011984;R-HSA-9012000;R-HSA-9008315;R-HSA-8932020;R-HSA-8932021;R-HSA-8932033;R-HSA-8932037;R-HSA-9009371;R-HSA-9012315;R-HSA-9…
R-HSA-1251985	Nuclear signaling by ERBB4	1	47	0.00319272	0.254873	0.286874	7	34	0.00257011	Homo sapiens	ESR1	R-HSA-1254386;R-HSA-9612672;R-HSA-8954207;R-HSA-8954208;R-HSA-1254392;R-HSA-9612671;R-HSA-8954199
R-HSA-9664407	Parasite infection	2	157	0.010665	0.257278	0.286874	5	27	0.00204097	Homo sapiens	PTK2;ADD2	R-HSA-2197698;R-HSA-2029466;R-HSA-442592;R-HSA-2197691;R-HSA-2197690
R-HSA-9664422	FCGR3A-mediated phagocytosis	2	157	0.010665	0.257278	0.286874	5	27	0.00204097	Homo sapiens	PTK2;ADD2	R-HSA-2197698;R-HSA-2029466;R-HSA-442592;R-HSA-2197691;R-HSA-2197690
R-HSA-9664417	Leishmania phagocytosis	2	157	0.010665	0.257278	0.286874	5	27	0.00204097	Homo sapiens	PTK2;ADD2	R-HSA-2197698;R-HSA-2029466;R-HSA-442592;R-HSA-2197691;R-HSA-2197690
R-HSA-110313	Translesion synthesis by Y family DNA polymerases bypasses lesions on DNA template	1	48	0.00326065	0.25953	0.286874	14	28	0.00211656	Homo sapiens	AFF3	R-HSA-5652151;R-HSA-5655892;R-HSA-110307;R-HSA-5656148;R-HSA-110308;R-HSA-110311;R-HSA-5656158;R-HSA-5653756;R-HSA-5655965;R-HSA-5653754;R-HSA-5655835;R-HSA-5653766;R-HSA-5653770;R-HSA-5656105
R-HSA-1227990	Signaling by ERBB2 in Cancer	1	48	0.00326065	0.25953	0.286874	25	62	0.00468667	Homo sapiens	LRRC7	R-HSA-9665232;R-HSA-9665304;R-HSA-9665311;R-HSA-9665280;R-HSA-9665286;R-HSA-9665284;R-HSA-9665412;R-HSA-9664588;R-HSA-9649393;R-HSA-9664567;R-HSA-1248694;R-HSA-9652277;R-HSA-9665278;R-HSA-9665405;R-HSA-1227964;R-HSA-9665315;R-HSA-9665697;R-HSA-9665121;R-HSA-9665696;R-HSA-9665703;R-HSA-9665702;R-HSA-9652264;R-HSA-9665389;R-HSA-9665388;R-HSA-9665708
R-HSA-2029482	Regulation of actin dynamics for phagocytic cup formation	2	158	0.010733	0.259589	0.286874	5	24	0.0018142	Homo sapiens	PTK2;ADD2	R-HSA-2197698;R-HSA-2029466;R-HSA-442592;R-HSA-2197691;R-HSA-2197690
R-HSA-9609736	Assembly and cell surface presentation of NMDA receptors	1	49	0.00332858	0.264158	0.286874	1	23	0.0017386	Homo sapiens	LRRC7	R-HSA-9611368
R-HSA-194840	Rho GTPase cycle	2	160	0.0108688	0.264212	0.286874	1	12	0.000907098	Homo sapiens	HVCN1;PTPRK	R-HSA-194922
R-HSA-73762	RNA Polymerase I Transcription Initiation	1	50	0.00339651	0.268758	0.286874	1	6	0.000453549	Homo sapiens	PLEKHG1	R-HSA-73736
R-HSA-512988	Interleukin-3, Interleukin-5 and GM-CSF signaling	1	50	0.00339651	0.268758	0.286874	1	38	0.00287248	Homo sapiens	BLNK	R-HSA-912724
R-HSA-8856828	Clathrin-mediated endocytosis	2	162	0.0110047	0.268836	0.286874	16	35	0.0026457	Homo sapiens	SYT1	R-HSA-8868071;R-HSA-8863463;R-HSA-8868230;R-HSA-8867756;R-HSA-8868236;R-HSA-8868651;R-HSA-8867754;R-HSA-8868072;R-HSA-8868648;R-HSA-8868661;R-HSA-8868660;R-HSA-8868659;R-HSA-8868658;R-HSA-8869438;R-HSA-8871194;R-HSA-8871193
R-HSA-3928662	EPHB-mediated forward signaling	1	51	0.00346444	0.273329	0.286874	4	26	0.00196538	Homo sapiens	PTK2	R-HSA-3928588;R-HSA-3928610;R-HSA-3928592;R-HSA-3928598
R-HSA-76009	Platelet Aggregation (Plug Formation)	1	53	0.0036003	0.282387	0.286874	8	27	0.00204097	Homo sapiens	PTK2	R-HSA-372693;R-HSA-354165;R-HSA-354087;R-HSA-372705;R-HSA-354066;R-HSA-354124;R-HSA-354073;R-HSA-372697
R-HSA-774815	Nucleosome assembly	1	54	0.00366823	0.286874	0.286874	4	4	0.000302366	Homo sapiens	CENPP	R-HSA-606349;R-HSA-606287;R-HSA-606289;R-HSA-606326
R-HSA-606279	Deposition of new CENPA-containing nucleosomes at the centromere	1	54	0.00366823	0.286874	0.286874	4	4	0.000302366	Homo sapiens	CENPP	R-HSA-606349;R-HSA-606287;R-HSA-606289;R-HSA-606326
R-HSA-69610	p53-Independent DNA Damage Response	1	54	0.00366823	0.286874	0.286874	1	4	0.000302366	Homo sapiens	PTK2	R-HSA-69604
R-HSA-69613	p53-Independent G1/S DNA damage checkpoint	1	54	0.00366823	0.286874	0.286874	1	4	0.000302366	Homo sapiens	PTK2	R-HSA-69604
R-HSA-69601	Ubiquitin Mediated Degradation of Phosphorylated Cdc25A	1	54	0.00366823	0.286874	0.286874	1	4	0.000302366	Homo sapiens	PTK2	R-HSA-69604
R-HSA-75153	Apoptotic execution phase	1	54	0.00366823	0.286874	0.286874	1	57	0.00430872	Homo sapiens	PTK2	R-HSA-201634
R-HSA-162582	Signal Transduction	24	3423	0.232525	0.296001	0.296001	195	2408	0.182024	Homo sapiens	PLEKHG1;PTPRS;FLT1;TLE1;EPAS1;HVCN1;DTX1;LAMC1;PTPRK;PRICKLE1;ESR1;PTK2;ADD2;LPAR5;LRRC7;PARD3;PDE7B;CENPP;ATP9A	R-HSA-9018505;R-HSA-4649028;R-HSA-9008267;R-HSA-8931981;R-HSA-9021068;R-HSA-9008271;R-HSA-9008270;R-HSA-9018497;R-HSA-9018499;R-HSA-9008258;R-HSA-3322431;R-HSA-9632412;R-HSA-9018503;R-HSA-3322429;R-HSA-9008285;R-HSA-9603719;R-HSA-9021596;R-HSA-9021072;R-HSA-9021079;R-HSA-9021609;R-HSA-1963582;R-HSA-2134532;R-HSA-9021601;R-HSA-9021600;R-HSA-8943780;R-HSA-9665726;R-HSA-9008315;R-HSA-1912357;R-HSA-1…
R-HSA-73893	DNA Damage Bypass	1	57	0.00387202	0.30017	0.30017	14	34	0.00257011	Homo sapiens	AFF3	R-HSA-5652151;R-HSA-5655892;R-HSA-110307;R-HSA-5656148;R-HSA-110308;R-HSA-110311;R-HSA-5656158;R-HSA-5653756;R-HSA-5655965;R-HSA-5653754;R-HSA-5655835;R-HSA-5653766;R-HSA-5653770;R-HSA-5656105
R-HSA-6794361	Neurexins and neuroligins	1	60	0.00407581	0.31322	0.31322	1	19	0.00143624	Homo sapiens	SYT1	R-HSA-6794348
R-HSA-9010553	Regulation of expression of SLITs and ROBOs	2	183	0.0124312	0.31725	0.31725	3	20	0.00151183	Homo sapiens	ROBO1	R-HSA-9011083;R-HSA-8986083;R-HSA-9011074
R-HSA-3000171	Non-integrin membrane-ECM interactions	1	61	0.00414374	0.317516	0.317516	2	22	0.00166301	Homo sapiens	LAMC1	R-HSA-2328129;R-HSA-2426355
R-HSA-177929	Signaling by EGFR	1	61	0.00414374	0.317516	0.317516	1	49	0.00370398	Homo sapiens	PTPRK	R-HSA-183036
R-HSA-5250924	B-WICH complex positively regulates rRNA expression	1	62	0.00421167	0.321786	0.321786	2	3	0.000226775	Homo sapiens	PLEKHG1	R-HSA-5250930;R-HSA-5250938
R-HSA-5339562	Uptake and actions of bacterial toxins	1	63	0.0042796	0.326029	0.326029	6	66	0.00498904	Homo sapiens	SYT1	R-HSA-5244402;R-HSA-5250979;R-HSA-5244404;R-HSA-5250986;R-HSA-5250972;R-HSA-5244397
R-HSA-9012852	Signaling by NOTCH3	1	63	0.0042796	0.326029	0.326029	3	37	0.00279689	Homo sapiens	PLEKHG1	R-HSA-9021451;R-HSA-9021450;R-HSA-9016751
R-HSA-195258	RHO GTPase Effectors	3	328	0.0222811	0.336958	0.336958	8	113	0.00854184	Homo sapiens	CENPP;PTK2;ADD2	R-HSA-2197698;R-HSA-2029466;R-HSA-442592;R-HSA-5666160;R-HSA-5666129;R-HSA-2197691;R-HSA-2197690;R-HSA-5666169
R-HSA-4608870	Asymmetric localization of PCP proteins	1	66	0.00448339	0.338602	0.338602	2	7	0.000529141	Homo sapiens	PRICKLE1	R-HSA-4608855;R-HSA-4608852
R-HSA-2029480	Fcgamma receptor (FCGR) dependent phagocytosis	2	193	0.0131105	0.340089	0.340089	5	42	0.00317484	Homo sapiens	PTK2;ADD2	R-HSA-2197698;R-HSA-2029466;R-HSA-442592;R-HSA-2197691;R-HSA-2197690
R-HSA-201722	Formation of the beta-catenin:TCF transactivating complex	1	67	0.00455132	0.342741	0.342741	1	13	0.00098269	Homo sapiens	TLE1	R-HSA-3299569
R-HSA-186712	Regulation of beta-cell development	1	67	0.00455132	0.342741	0.342741	1	26	0.00196538	Homo sapiens	PLEKHG1	R-HSA-1980047
R-HSA-2894858	Signaling by NOTCH1 HD+PEST Domain Mutants in Cancer	1	68	0.00461925	0.346855	0.346855	11	21	0.00158742	Homo sapiens	PLEKHG1	R-HSA-4396402;R-HSA-4396401;R-HSA-2220979;R-HSA-2220981;R-HSA-2220964;R-HSA-2220966;R-HSA-2220985;R-HSA-2220971;R-HSA-4396393;R-HSA-4396392;R-HSA-2220957
R-HSA-2644606	Constitutive Signaling by NOTCH1 PEST Domain Mutants	1	68	0.00461925	0.346855	0.346855	11	21	0.00158742	Homo sapiens	PLEKHG1	R-HSA-4396402;R-HSA-4396401;R-HSA-2220979;R-HSA-2220981;R-HSA-2220964;R-HSA-2220966;R-HSA-2220985;R-HSA-2220971;R-HSA-4396393;R-HSA-4396392;R-HSA-2220957
R-HSA-2644602	Signaling by NOTCH1 PEST Domain Mutants in Cancer	1	68	0.00461925	0.346855	0.346855	11	21	0.00158742	Homo sapiens	PLEKHG1	R-HSA-4396402;R-HSA-4396401;R-HSA-2220979;R-HSA-2220981;R-HSA-2220964;R-HSA-2220966;R-HSA-2220985;R-HSA-2220971;R-HSA-4396393;R-HSA-4396392;R-HSA-2220957
R-HSA-2894862	Constitutive Signaling by NOTCH1 HD+PEST Domain Mutants	1	68	0.00461925	0.346855	0.346855	11	21	0.00158742	Homo sapiens	PLEKHG1	R-HSA-4396402;R-HSA-4396401;R-HSA-2220979;R-HSA-2220981;R-HSA-2220964;R-HSA-2220966;R-HSA-2220985;R-HSA-2220971;R-HSA-4396393;R-HSA-4396392;R-HSA-2220957
R-HSA-8873719	RAB geranylgeranylation	1	68	0.00461925	0.346855	0.346855	2	5	0.000377958	Homo sapiens	RAB30	R-HSA-8870469;R-HSA-8870466
R-HSA-2644603	Signaling by NOTCH1 in Cancer	1	68	0.00461925	0.346855	0.346855	11	39	0.00294807	Homo sapiens	PLEKHG1	R-HSA-4396402;R-HSA-4396401;R-HSA-2220979;R-HSA-2220981;R-HSA-2220964;R-HSA-2220966;R-HSA-2220985;R-HSA-2220971;R-HSA-4396393;R-HSA-4396392;R-HSA-2220957
R-HSA-6798695	Neutrophil degranulation	4	480	0.0326065	0.352701	0.352701	5	10	0.000755915	Homo sapiens	PTPRN2;LRRC7;HVCN1	R-HSA-6798743;R-HSA-6799350;R-HSA-6798749;R-HSA-6798748;R-HSA-6800426
R-HSA-375165	NCAM signaling for neurite out-growth	1	70	0.00475511	0.355006	0.355006	5	23	0.0017386	Homo sapiens	PTK2	R-HSA-392053;R-HSA-392054;R-HSA-392051;R-HSA-391865;R-HSA-391866
R-HSA-8943724	Regulation of PTEN gene transcription	1	70	0.00475511	0.355006	0.355006	3	15	0.00113387	Homo sapiens	ATP9A	R-HSA-8944104;R-HSA-8943728;R-HSA-8943780
R-HSA-9006927	Signaling by Non-Receptor Tyrosine Kinases	1	71	0.00482304	0.359043	0.359043	3	53	0.00400635	Homo sapiens	EPAS1	R-HSA-8848804;R-HSA-8856930;R-HSA-8848812
R-HSA-8848021	Signaling by PTK6	1	71	0.00482304	0.359043	0.359043	3	53	0.00400635	Homo sapiens	EPAS1	R-HSA-8848804;R-HSA-8856930;R-HSA-8848812
R-HSA-1234176	Oxygen-dependent proline hydroxylation of Hypoxia-inducible Factor Alpha	1	72	0.00489097	0.363056	0.363056	8	12	0.000907098	Homo sapiens	EPAS1	R-HSA-1234163;R-HSA-1234179;R-HSA-1234166;R-HSA-1234183;R-HSA-1234169;R-HSA-1234175;R-HSA-1234159;R-HSA-1234172
R-HSA-5690714	CD22 mediated BCR regulation	1	72	0.00489097	0.363056	0.363056	1	4	0.000302366	Homo sapiens	BLK	R-HSA-5690702
R-HSA-5685942	HDR through Homologous Recombination (HRR)	1	72	0.00489097	0.363056	0.363056	2	19	0.00143624	Homo sapiens	PTK2	R-HSA-5685230;R-HSA-5685242
R-HSA-69615	G1/S DNA Damage Checkpoints	1	72	0.00489097	0.363056	0.363056	1	26	0.00196538	Homo sapiens	PTK2	R-HSA-69604
R-HSA-936837	Ion transport by P-type ATPases	1	76	0.00516269	0.37886	0.37886	2	15	0.00113387	Homo sapiens	ATP9A	R-HSA-947591;R-HSA-939763
R-HSA-112316	Neuronal System	4	501	0.034033	0.382588	0.382588	31	216	0.0163278	Homo sapiens	PTPRS;SYT1;LRRC7;SYN3	R-HSA-888589;R-HSA-380869;R-HSA-6794348;R-HSA-442760;R-HSA-374922;R-HSA-210444;R-HSA-438037;R-HSA-6798258;R-HSA-6798257;R-HSA-380574;R-HSA-372505;R-HSA-388824;R-HSA-380901;R-HSA-432164;R-HSA-264615;R-HSA-432162;R-HSA-9612085;R-HSA-8855648;R-HSA-442732;R-HSA-432172;R-HSA-9618750;R-HSA-380905;R-HSA-445367;R-HSA-372529;R-HSA-374899;R-HSA-210426;R-HSA-9611368;R-HSA-9614185;R-HSA-9617326;R-HSA-210430;…
R-HSA-112315	Transmission across Chemical Synapses	3	355	0.0241152	0.382976	0.382976	26	163	0.0123214	Homo sapiens	SYT1;LRRC7;SYN3	R-HSA-888589;R-HSA-380869;R-HSA-442760;R-HSA-374922;R-HSA-210444;R-HSA-438037;R-HSA-380574;R-HSA-372505;R-HSA-380901;R-HSA-432164;R-HSA-264615;R-HSA-432162;R-HSA-9612085;R-HSA-442732;R-HSA-432172;R-HSA-9618750;R-HSA-380905;R-HSA-445367;R-HSA-372529;R-HSA-374899;R-HSA-210426;R-HSA-9611368;R-HSA-9614185;R-HSA-9617326;R-HSA-210430;R-HSA-917744
R-HSA-8936459	RUNX1 regulates genes involved in megakaryocyte differentiation and platelet function	1	78	0.00529855	0.386615	0.386615	12	33	0.00249452	Homo sapiens	PLEKHG1	R-HSA-8936616;R-HSA-8937016;R-HSA-8937097;R-HSA-8937050;R-HSA-8935740;R-HSA-8937037;R-HSA-8936621;R-HSA-8936481;R-HSA-8936979;R-HSA-8936995;R-HSA-8935731;R-HSA-8936628
R-HSA-1227986	Signaling by ERBB2	1	78	0.00529855	0.386615	0.386615	7	46	0.00347721	Homo sapiens	LRRC7	R-HSA-1918092;R-HSA-1918095;R-HSA-1963582;R-HSA-9652277;R-HSA-1963589;R-HSA-9652264;R-HSA-9665726
R-HSA-3906995	Diseases associated with O-glycosylation of proteins	1	78	0.00529855	0.386615	0.386615	1	9	0.000680324	Homo sapiens	LARGE	R-HSA-6785668
R-HSA-5250913	Positive epigenetic regulation of rRNA expression	1	80	0.00543441	0.394275	0.394275	2	7	0.000529141	Homo sapiens	PLEKHG1	R-HSA-5250930;R-HSA-5250938
R-HSA-6811442	Intra-Golgi and retrograde Golgi-to-ER traffic	2	218	0.0148088	0.396062	0.396062	3	48	0.00362839	Homo sapiens	RAB30;SYT1	R-HSA-8849748;R-HSA-8847883;R-HSA-8847880
R-HSA-69473	G2/M DNA damage checkpoint	1	81	0.00550234	0.39807	0.39807	3	12	0.000907098	Homo sapiens	PTK2	R-HSA-75028;R-HSA-176116;R-HSA-6799246
R-HSA-1236394	Signaling by ERBB4	1	82	0.00557027	0.40184	0.40184	7	52	0.00393076	Homo sapiens	ESR1	R-HSA-1254386;R-HSA-9612672;R-HSA-8954207;R-HSA-8954208;R-HSA-1254392;R-HSA-9612671;R-HSA-8954199
R-HSA-1222556	ROS and RNS production in phagocytes	1	82	0.00557027	0.40184	0.40184	1	45	0.00340162	Homo sapiens	HVCN1	R-HSA-6788999
R-HSA-8939902	Regulation of RUNX2 expression and activity	1	83	0.0056382	0.405588	0.405588	2	32	0.00241893	Homo sapiens	ESR1	R-HSA-8939900;R-HSA-8939904
R-HSA-1234174	Cellular response to hypoxia	1	85	0.00577406	0.413014	0.413014	16	20	0.00151183	Homo sapiens	EPAS1	R-HSA-1234163;R-HSA-1234161;R-HSA-1234166;R-HSA-1234167;R-HSA-1234164;R-HSA-1235035;R-HSA-1234171;R-HSA-1234169;R-HSA-1235070;R-HSA-1234175;R-HSA-1234172;R-HSA-1235037;R-HSA-8932184;R-HSA-1234179;R-HSA-1234183;R-HSA-1234159
R-HSA-170834	Signaling by TGF-beta Receptor Complex	1	85	0.00577406	0.413014	0.413014	6	82	0.0061985	Homo sapiens	PARD3	R-HSA-2160931;R-HSA-2160932;R-HSA-2134532;R-HSA-2160935;R-HSA-2134519;R-HSA-2134506
R-HSA-196807	Nicotinate metabolism	1	85	0.00577406	0.413014	0.413014	1	29	0.00219215	Homo sapiens	CD38	R-HSA-8938076
R-HSA-383280	Nuclear Receptor transcription pathway	1	86	0.00584199	0.416692	0.416692	2	2	0.000151183	Homo sapiens	ESR1	R-HSA-382096;R-HSA-376419
R-HSA-73854	RNA Polymerase I Promoter Clearance	1	87	0.00590992	0.420347	0.420347	1	10	0.000755915	Homo sapiens	PLEKHG1	R-HSA-73736
R-HSA-1638091	Heparan sulfate/heparin (HS-GAG) metabolism	1	88	0.00597785	0.42398	0.42398	1	33	0.00249452	Homo sapiens	HS3ST1	R-HSA-2076383
R-HSA-1912408	Pre-NOTCH Transcription and Translation	1	89	0.00604578	0.42759	0.42759	3	28	0.00211656	Homo sapiens	PLEKHG1	R-HSA-1912415;R-HSA-9017835;R-HSA-1912416
R-HSA-73864	RNA Polymerase I Transcription	1	89	0.00604578	0.42759	0.42759	1	14	0.00105828	Homo sapiens	PLEKHG1	R-HSA-73736
R-HSA-9663891	Selective autophagy	1	89	0.00604578	0.42759	0.42759	1	48	0.00362839	Homo sapiens	EPAS1	R-HSA-9664871
R-HSA-5693607	Processing of DNA double-strand break ends	1	90	0.00611372	0.431178	0.431178	1	17	0.00128506	Homo sapiens	PTK2	R-HSA-5684887
R-HSA-376176	Signaling by ROBO receptors	2	235	0.0159636	0.432902	0.432902	29	60	0.00453549	Homo sapiens	ROBO1	R-HSA-9011083;R-HSA-376141;R-HSA-376140;R-HSA-9011074;R-HSA-8985799;R-HSA-9010951;R-HSA-204364;R-HSA-428885;R-HSA-376145;R-HSA-9014812;R-HSA-428883;R-HSA-373715;R-HSA-428510;R-HSA-428511;R-HSA-8986258;R-HSA-8985812;R-HSA-428888;R-HSA-428515;R-HSA-8986083;R-HSA-428522;R-HSA-428534;R-HSA-428535;R-HSA-428533;R-HSA-8985594;R-HSA-428531;R-HSA-9014834;R-HSA-9010231;R-HSA-428536;R-HSA-8985591
R-HSA-195253	Degradation of beta-catenin by the destruction complex	1	91	0.00618165	0.434744	0.434744	5	23	0.0017386	Homo sapiens	TLE1	R-HSA-4649028;R-HSA-8944349;R-HSA-4641231;R-HSA-5229348;R-HSA-4641229
R-HSA-9013694	Signaling by NOTCH4	1	92	0.00624958	0.438287	0.438287	1	20	0.00151183	Homo sapiens	PLEKHG1	R-HSA-9604664
R-HSA-141444	Amplification of signal from unattached kinetochores via a MAD2 inhibitory signal	1	94	0.00638544	0.445309	0.445309	4	4	0.000302366	Homo sapiens	CENPP	R-HSA-141409;R-HSA-141431;R-HSA-141422;R-HSA-141439
R-HSA-141424	Amplification of signal from the kinetochores	1	94	0.00638544	0.445309	0.445309	4	4	0.000302366	Homo sapiens	CENPP	R-HSA-141409;R-HSA-141431;R-HSA-141422;R-HSA-141439
R-HSA-6804756	Regulation of TP53 Activity through Phosphorylation	1	95	0.00645337	0.448787	0.448787	1	26	0.00196538	Homo sapiens	PTK2	R-HSA-6799246
R-HSA-438064	Post NMDA receptor activation events	1	96	0.0065213	0.452243	0.452243	5	39	0.00294807	Homo sapiens	LRRC7	R-HSA-445367;R-HSA-9612085;R-HSA-442732;R-HSA-9618750;R-HSA-442760
R-HSA-4086400	PCP/CE pathway	1	99	0.00672509	0.462485	0.462485	2	24	0.0018142	Homo sapiens	PRICKLE1	R-HSA-4608855;R-HSA-4608852
R-HSA-2682334	EPH-Ephrin signaling	1	101	0.00686095	0.469207	0.469207	4	56	0.00423312	Homo sapiens	PTK2	R-HSA-3928588;R-HSA-3928610;R-HSA-3928592;R-HSA-3928598
R-HSA-8957275	Post-translational protein phosphorylation	1	109	0.00740439	0.495273	0.495273	1	1	7.55915e-05	Homo sapiens	LAMC1	R-HSA-8952289
R-HSA-3214847	HATs acetylate histones	1	110	0.00747232	0.498441	0.498441	1	15	0.00113387	Homo sapiens	PLEKHG1	R-HSA-3301237
R-HSA-9614085	FOXO-mediated transcription	1	110	0.00747232	0.498441	0.498441	1	85	0.00642528	Homo sapiens	PLEKHG1	R-HSA-9620515
R-HSA-422475	Axon guidance	4	586	0.0398071	0.500767	0.500767	49	298	0.0225263	Homo sapiens	LAMC1;PTK2;ROBO1	R-HSA-9011083;R-HSA-443778;R-HSA-9011074;R-HSA-9010951;R-HSA-9014812;R-HSA-3928610;R-HSA-8986258;R-HSA-418850;R-HSA-374701;R-HSA-3928592;R-HSA-418858;R-HSA-3928598;R-HSA-418856;R-HSA-418868;R-HSA-418865;R-HSA-3928588;R-HSA-9014834;R-HSA-418874;R-HSA-391865;R-HSA-9010231;R-HSA-418872;R-HSA-391866;R-HSA-376141;R-HSA-376140;R-HSA-8985799;R-HSA-204364;R-HSA-373716;R-HSA-428885;R-HSA-376145;R-HSA-4288…
R-HSA-69618	Mitotic Spindle Checkpoint	1	111	0.00754025	0.50159	0.50159	4	7	0.000529141	Homo sapiens	CENPP	R-HSA-141409;R-HSA-141431;R-HSA-141422;R-HSA-141439
R-HSA-1483255	PI Metabolism	1	112	0.00760818	0.504718	0.504718	1	89	0.00672764	Homo sapiens	PNPLA7	R-HSA-8847912
R-HSA-1912422	Pre-NOTCH Expression and Processing	1	113	0.00767611	0.507828	0.507828	3	38	0.00287248	Homo sapiens	PLEKHG1	R-HSA-1912415;R-HSA-9017835;R-HSA-1912416
R-HSA-442755	Activation of NMDA receptors and postsynaptic events	1	114	0.00774404	0.510918	0.510918	12	71	0.005367	Homo sapiens	LRRC7	R-HSA-445367;R-HSA-432164;R-HSA-438037;R-HSA-432162;R-HSA-9612085;R-HSA-442732;R-HSA-432172;R-HSA-9611368;R-HSA-9614185;R-HSA-9618750;R-HSA-9617326;R-HSA-442760
R-HSA-9006936	Signaling by TGFB family members	1	114	0.00774404	0.510918	0.510918	6	107	0.00808829	Homo sapiens	PARD3	R-HSA-2160931;R-HSA-2160932;R-HSA-2134532;R-HSA-2160935;R-HSA-2134519;R-HSA-2134506
R-HSA-8878159	Transcriptional regulation by RUNX3	1	118	0.00801576	0.523087	0.523087	5	47	0.0035528	Homo sapiens	PLEKHG1	R-HSA-1980047;R-HSA-8878243;R-HSA-4396347;R-HSA-8878237;R-HSA-8878220
R-HSA-69620	Cell Cycle Checkpoints	2	280	0.0190204	0.524276	0.524276	9	56	0.00423312	Homo sapiens	CENPP;PTK2	R-HSA-75010;R-HSA-141409;R-HSA-69604;R-HSA-75028;R-HSA-141431;R-HSA-176116;R-HSA-6799246;R-HSA-141422;R-HSA-141439
R-HSA-9648025	EML4 and NUDC in mitotic spindle formation	1	121	0.00821955	0.532017	0.532017	1	5	0.000377958	Homo sapiens	CENPP	R-HSA-9648114
R-HSA-1474165	Reproduction	1	123	0.00835541	0.537878	0.537878	1	24	0.0018142	Homo sapiens	HVCN1	R-HSA-2534378
R-HSA-418346	Platelet homeostasis	1	123	0.00835541	0.537878	0.537878	1	30	0.00226775	Homo sapiens	PDE9A	R-HSA-418456
R-HSA-5688426	Deubiquitination	2	288	0.0195639	0.539478	0.539478	2	77	0.00582055	Homo sapiens	PLEKHG1;ESR1	R-HSA-6783238;R-HSA-5691381
R-HSA-5693567	HDR through Homologous Recombination (HRR) or Single Strand Annealing (SSA)	1	124	0.00842334	0.540782	0.540782	3	42	0.00317484	Homo sapiens	PTK2	R-HSA-5684887;R-HSA-5685230;R-HSA-5685242
R-HSA-9675108	Nervous system development	4	622	0.0422526	0.548045	0.548045	51	324	0.0244916	Homo sapiens	LAMC1;PTK2;ROBO1	R-HSA-9011083;R-HSA-443778;R-HSA-9011074;R-HSA-9010951;R-HSA-9014812;R-HSA-3928610;R-HSA-8986258;R-HSA-418850;R-HSA-374701;R-HSA-3928592;R-HSA-418858;R-HSA-3928598;R-HSA-418856;R-HSA-418868;R-HSA-418865;R-HSA-3928588;R-HSA-9014834;R-HSA-418874;R-HSA-391865;R-HSA-9010231;R-HSA-418872;R-HSA-391866;R-HSA-9619666;R-HSA-9619668;R-HSA-376141;R-HSA-376140;R-HSA-8985799;R-HSA-204364;R-HSA-373716;R-HSA-42…
R-HSA-381426	Regulation of Insulin-like Growth Factor (IGF) transport and uptake by Insulin-like Growth Factor Binding Proteins (IGFBPs)	1	127	0.00862713	0.549384	0.549384	1	14	0.00105828	Homo sapiens	LAMC1	R-HSA-8952289
R-HSA-5693538	Homology Directed Repair	1	130	0.00883092	0.557827	0.557827	3	50	0.00377958	Homo sapiens	PTK2	R-HSA-5684887;R-HSA-5685230;R-HSA-5685242
R-HSA-373760	L1CAM interactions	1	130	0.00883092	0.557827	0.557827	1	54	0.00408194	Homo sapiens	LAMC1	R-HSA-443778
R-HSA-5173105	O-linked glycosylation	1	132	0.00896678	0.563368	0.563368	2	28	0.00211656	Homo sapiens	LARGE	R-HSA-9638097;R-HSA-9638090
R-HSA-4420097	VEGFA-VEGFR2 Pathway	1	133	0.00903471	0.566113	0.566113	17	79	0.00597173	Homo sapiens	PTK2	R-HSA-5218830;R-HSA-5218828;R-HSA-5218826;R-HSA-5218855;R-HSA-5218822;R-HSA-5218820;R-HSA-5218851;R-HSA-4420083;R-HSA-5218811;R-HSA-5218809;R-HSA-5218839;R-HSA-5218838;R-HSA-5218645;R-HSA-3928647;R-HSA-5218643;R-HSA-5218642;R-HSA-5218640
R-HSA-2500257	Resolution of Sister Chromatid Cohesion	1	134	0.00910264	0.568841	0.568841	4	8	0.000604732	Homo sapiens	CENPP	R-HSA-2484822;R-HSA-1638803;R-HSA-2468287;R-HSA-1638821
R-HSA-73886	Chromosome Maintenance	1	138	0.00937436	0.579583	0.579583	4	38	0.00287248	Homo sapiens	CENPP	R-HSA-606349;R-HSA-606287;R-HSA-606289;R-HSA-606326
R-HSA-6809371	Formation of the cornified envelope	1	138	0.00937436	0.579583	0.579583	2	27	0.00204097	Homo sapiens	ST14	R-HSA-8849797;R-HSA-8849826
R-HSA-212165	Epigenetic regulation of gene expression	1	139	0.00944229	0.582227	0.582227	2	34	0.00257011	Homo sapiens	PLEKHG1	R-HSA-5250930;R-HSA-5250938
R-HSA-977606	Regulation of Complement cascade	1	139	0.00944229	0.582227	0.582227	2	42	0.00317484	Homo sapiens	CR2	R-HSA-8853252;R-HSA-8852874
R-HSA-5576891	Cardiac conduction	1	143	0.00971401	0.59264	0.59264	1	27	0.00204097	Homo sapiens	PLEKHG1	R-HSA-2032800
R-HSA-199991	Membrane Trafficking	4	666	0.0452415	0.602608	0.602608	19	219	0.0165545	Homo sapiens	RAB30;SYT1	R-HSA-8868071;R-HSA-8863463;R-HSA-8868230;R-HSA-8867756;R-HSA-8868236;R-HSA-8868651;R-HSA-8847883;R-HSA-8867754;R-HSA-8868072;R-HSA-8868648;R-HSA-8847880;R-HSA-8868661;R-HSA-8868660;R-HSA-8849748;R-HSA-8868659;R-HSA-8868658;R-HSA-8869438;R-HSA-8871194;R-HSA-8871193
R-HSA-8878166	Transcriptional regulation by RUNX2	1	147	0.00998573	0.602796	0.602796	2	84	0.00634969	Homo sapiens	ESR1	R-HSA-8939900;R-HSA-8939904
R-HSA-5663220	RHO GTPases Activate Formins	1	149	0.0101216	0.60778	0.60778	3	27	0.00204097	Homo sapiens	CENPP	R-HSA-5666160;R-HSA-5666129;R-HSA-5666169
R-HSA-1632852	Macroautophagy	1	150	0.0101895	0.610248	0.610248	1	87	0.00657646	Homo sapiens	EPAS1	R-HSA-9664871
R-HSA-195721	Signaling by WNT	2	332	0.0225528	0.617071	0.617071	12	157	0.0118679	Homo sapiens	TLE1;PRICKLE1	R-HSA-3322434;R-HSA-4608855;R-HSA-4608852;R-HSA-4649028;R-HSA-3299569;R-HSA-3361751;R-HSA-8944349;R-HSA-4641231;R-HSA-5229348;R-HSA-4641229;R-HSA-3322431;R-HSA-3322429
R-HSA-69481	G2/M Checkpoints	1	154	0.0104612	0.61997	0.61997	5	24	0.0018142	Homo sapiens	PTK2	R-HSA-75010;R-HSA-69604;R-HSA-75028;R-HSA-176116;R-HSA-6799246
R-HSA-166658	Complement cascade	1	156	0.0105971	0.62474	0.62474	2	71	0.005367	Homo sapiens	CR2	R-HSA-8853252;R-HSA-8852874
R-HSA-5673001	RAF/MAP kinase cascade	2	345	0.0234359	0.638022	0.638022	1	75	0.00566936	Homo sapiens	LRRC7;PTK2	R-HSA-5672965
R-HSA-3858494	Beta-catenin independent WNT signaling	1	166	0.0112764	0.647718	0.647718	2	51	0.00385517	Homo sapiens	PRICKLE1	R-HSA-4608855;R-HSA-4608852
R-HSA-9612973	Autophagy	1	166	0.0112764	0.647718	0.647718	1	108	0.00816388	Homo sapiens	EPAS1	R-HSA-9664871
R-HSA-166520	Signaling by NTRKs	1	166	0.0112764	0.647718	0.647718	1	164	0.012397	Homo sapiens	PTPRS	R-HSA-9603719
R-HSA-5684996	MAPK1/MAPK3 signaling	2	352	0.0239114	0.648931	0.648931	1	82	0.0061985	Homo sapiens	LRRC7;PTK2	R-HSA-5672965
R-HSA-5693532	DNA Double-Strand Break Repair	1	168	0.0114123	0.652144	0.652144	3	111	0.00839066	Homo sapiens	PTK2	R-HSA-5684887;R-HSA-5685230;R-HSA-5685242
R-HSA-6807070	PTEN Regulation	1	171	0.0116161	0.658679	0.658679	3	56	0.00423312	Homo sapiens	ATP9A	R-HSA-8944104;R-HSA-8943728;R-HSA-8943780
R-HSA-5633007	Regulation of TP53 Activity	1	178	0.0120916	0.673461	0.673461	1	98	0.00740797	Homo sapiens	PTK2	R-HSA-6799246
R-HSA-73894	DNA Repair	2	369	0.0250662	0.674354	0.674354	17	332	0.0250964	Homo sapiens	AFF3;PTK2	R-HSA-5652151;R-HSA-5684887;R-HSA-5655892;R-HSA-110307;R-HSA-5656148;R-HSA-110308;R-HSA-110311;R-HSA-5656158;R-HSA-5653756;R-HSA-5655965;R-HSA-5653754;R-HSA-5685242;R-HSA-5655835;R-HSA-5653766;R-HSA-5685230;R-HSA-5653770;R-HSA-5656105
R-HSA-1630316	Glycosaminoglycan metabolism	1	182	0.0123633	0.681621	0.681621	1	88	0.00665205	Homo sapiens	HS3ST1	R-HSA-2076383
R-HSA-3108232	SUMO E3 ligases SUMOylate target proteins	1	183	0.0124312	0.683629	0.683629	1	131	0.00990249	Homo sapiens	ESR1	R-HSA-4090408
R-HSA-109581	Apoptosis	1	189	0.0128388	0.695419	0.695419	1	141	0.0106584	Homo sapiens	PTK2	R-HSA-201634
R-HSA-2990846	SUMOylation	1	192	0.0130426	0.70115	0.70115	1	140	0.0105828	Homo sapiens	ESR1	R-HSA-4090408
R-HSA-2467813	Separation of Sister Chromatids	1	195	0.0132464	0.706774	0.706774	2	8	0.000604732	Homo sapiens	CENPP	R-HSA-2467809;R-HSA-2467811
R-HSA-3781865	Diseases of glycosylation	1	202	0.0137219	0.719493	0.719493	1	77	0.00582055	Homo sapiens	LARGE	R-HSA-6785668
R-HSA-9658195	Leishmania infection	2	403	0.0273759	0.720762	0.720762	5	95	0.00718119	Homo sapiens	PTK2;ADD2	R-HSA-2197698;R-HSA-2029466;R-HSA-442592;R-HSA-2197691;R-HSA-2197690
R-HSA-5683057	MAPK family signaling cascades	2	403	0.0273759	0.720762	0.720762	1	122	0.00922216	Homo sapiens	LRRC7;PTK2	R-HSA-5672965
R-HSA-68877	Mitotic Prometaphase	1	211	0.0143333	0.735047	0.735047	6	20	0.00151183	Homo sapiens	CENPP	R-HSA-9648114;R-HSA-2484822;R-HSA-375302;R-HSA-1638803;R-HSA-2468287;R-HSA-1638821
R-HSA-375276	Peptide ligand-binding receptors	1	211	0.0143333	0.735047	0.735047	1	76	0.00574495	Homo sapiens	TLE1	R-HSA-374207
R-HSA-168249	Innate Immune System	7	1331	0.0904151	0.736271	0.736271	13	701	0.0529896	Homo sapiens	CR2;PTPRN2;LRRC7;HVCN1;PTK2;ADD2	R-HSA-6788999;R-HSA-8853252;R-HSA-2197698;R-HSA-2029466;R-HSA-442592;R-HSA-8852874;R-HSA-6800426;R-HSA-6798743;R-HSA-6799350;R-HSA-6798749;R-HSA-2197691;R-HSA-2197690;R-HSA-6798748
R-HSA-983712	Ion channel transport	1	212	0.0144012	0.736721	0.736721	2	44	0.00332603	Homo sapiens	ATP9A	R-HSA-947591;R-HSA-939763
R-HSA-201681	TCF dependent signaling in response to WNT	1	216	0.0146729	0.743316	0.743316	5	71	0.005367	Homo sapiens	TLE1	R-HSA-3322434;R-HSA-3299569;R-HSA-3361751;R-HSA-3322431;R-HSA-3322429
R-HSA-5357801	Programmed Cell Death	1	218	0.0148088	0.746552	0.746552	1	175	0.0132285	Homo sapiens	PTK2	R-HSA-201634
R-HSA-397014	Muscle contraction	1	224	0.0152164	0.756019	0.756019	1	42	0.00317484	Homo sapiens	PLEKHG1	R-HSA-2032800
R-HSA-6805567	Keratinization	1	226	0.0153522	0.759096	0.759096	2	34	0.00257011	Homo sapiens	ST14	R-HSA-8849797;R-HSA-8849826
R-HSA-5653656	Vesicle-mediated transport	4	825	0.0560424	0.76434	0.76434	19	252	0.0190491	Homo sapiens	RAB30;SYT1	R-HSA-8868071;R-HSA-8863463;R-HSA-8868230;R-HSA-8867756;R-HSA-8868236;R-HSA-8868651;R-HSA-8847883;R-HSA-8867754;R-HSA-8868072;R-HSA-8868648;R-HSA-8847880;R-HSA-8868661;R-HSA-8868660;R-HSA-8849748;R-HSA-8868659;R-HSA-8868658;R-HSA-8869438;R-HSA-8871194;R-HSA-8871193
R-HSA-112314	Neurotransmitter receptors and postsynaptic signal transmission	1	232	0.0157598	0.7681	0.7681	12	109	0.00823947	Homo sapiens	LRRC7	R-HSA-445367;R-HSA-432164;R-HSA-438037;R-HSA-432162;R-HSA-9612085;R-HSA-442732;R-HSA-432172;R-HSA-9611368;R-HSA-9614185;R-HSA-9618750;R-HSA-9617326;R-HSA-442760
R-HSA-8951664	Neddylation	1	241	0.0163712	0.780984	0.780984	2	31	0.00234334	Homo sapiens	EPAS1	R-HSA-8956106;R-HSA-8956103
R-HSA-68882	Mitotic Anaphase	1	249	0.0169146	0.791841	0.791841	2	32	0.00241893	Homo sapiens	CENPP	R-HSA-2467809;R-HSA-2467811
R-HSA-2555396	Mitotic Metaphase and Anaphase	1	250	0.0169825	0.793161	0.793161	2	33	0.00249452	Homo sapiens	CENPP	R-HSA-2467809;R-HSA-2467811
R-HSA-196849	Metabolism of water-soluble vitamins and cofactors	1	255	0.0173222	0.799633	0.799633	1	144	0.0108852	Homo sapiens	CD38	R-HSA-8938076
R-HSA-373076	Class A/1 (Rhodopsin-like receptors)	2	475	0.0322668	0.801002	0.801002	2	158	0.0119435	Homo sapiens	TLE1;LPAR5	R-HSA-374207;R-HSA-419389
R-HSA-4839726	Chromatin organization	1	260	0.0176618	0.805905	0.805905	1	85	0.00642528	Homo sapiens	PLEKHG1	R-HSA-3301237
R-HSA-3247509	Chromatin modifying enzymes	1	260	0.0176618	0.805905	0.805905	1	85	0.00642528	Homo sapiens	PLEKHG1	R-HSA-3301237
R-HSA-416476	G alpha (q) signalling events	1	283	0.0192242	0.832346	0.832346	3	35	0.0026457	Homo sapiens	LPAR5	R-HSA-749448;R-HSA-749452;R-HSA-379048
R-HSA-76002	Platelet activation, signaling and aggregation	1	296	0.0201073	0.84568	0.84568	8	115	0.00869302	Homo sapiens	PTK2	R-HSA-372693;R-HSA-354165;R-HSA-354087;R-HSA-372705;R-HSA-354066;R-HSA-354124;R-HSA-354073;R-HSA-372697
R-HSA-212436	Generic Transcription Pathway	7	1554	0.105563	0.86495	0.86495	43	824	0.0622874	Homo sapiens	BLK;ZNF496;PLEKHG1;ESR1;PTK2	R-HSA-8937097;R-HSA-8937037;R-HSA-2032794;R-HSA-8931981;R-HSA-212356;R-HSA-8939904;R-HSA-8932033;R-HSA-8878220;R-HSA-8864395;R-HSA-8932037;R-HSA-975040;R-HSA-1980047;R-HSA-8937369;R-HSA-8937050;R-HSA-382096;R-HSA-8878237;R-HSA-8936979;R-HSA-8938965;R-HSA-8936616;R-HSA-8938987;R-HSA-8878243;R-HSA-8932076;R-HSA-8936621;R-HSA-376419;R-HSA-8936481;R-HSA-6799246;R-HSA-8936995;R-HSA-9007591;R-HSA-89320…
R-HSA-1483257	Phospholipid metabolism	1	325	0.0220773	0.871762	0.871762	1	218	0.0164789	Homo sapiens	PNPLA7	R-HSA-8847912
R-HSA-418594	G alpha (i) signalling events	2	565	0.0383805	0.872416	0.872416	3	165	0.0124726	Homo sapiens	TLE1;LPAR5	R-HSA-749454;R-HSA-749456;R-HSA-380073
R-HSA-196854	Metabolism of vitamins and cofactors	1	383	0.0260173	0.911546	0.911546	1	206	0.0155718	Homo sapiens	CD38	R-HSA-8938076
R-HSA-73857	RNA Polymerase II Transcription	7	1693	0.115006	0.915753	0.915753	43	885	0.0668985	Homo sapiens	BLK;ZNF496;PLEKHG1;ESR1;PTK2	R-HSA-8937097;R-HSA-8937037;R-HSA-2032794;R-HSA-8931981;R-HSA-212356;R-HSA-8939904;R-HSA-8932033;R-HSA-8878220;R-HSA-8864395;R-HSA-8932037;R-HSA-975040;R-HSA-1980047;R-HSA-8937369;R-HSA-8937050;R-HSA-382096;R-HSA-8878237;R-HSA-8936979;R-HSA-8938965;R-HSA-8936616;R-HSA-8938987;R-HSA-8878243;R-HSA-8932076;R-HSA-8936621;R-HSA-376419;R-HSA-8936481;R-HSA-6799246;R-HSA-8936995;R-HSA-9007591;R-HSA-89320…
R-HSA-449147	Signaling by Interleukins	2	647	0.0439508	0.916318	0.916318	9	493	0.0372666	Homo sapiens	BLNK;IFNLR1	R-HSA-8987033;R-HSA-8986985;R-HSA-448661;R-HSA-8987105;R-HSA-8987040;R-HSA-8987120;R-HSA-912724;R-HSA-8987266;R-HSA-8987202
R-HSA-500792	GPCR ligand binding	2	665	0.0451736	0.92386	0.92386	2	185	0.0139844	Homo sapiens	TLE1;LPAR5	R-HSA-374207;R-HSA-419389
R-HSA-5668914	Diseases of metabolism	1	408	0.0277155	0.924666	0.924666	1	191	0.014438	Homo sapiens	LARGE	R-HSA-6785668
R-HSA-68886	M Phase	1	416	0.0282589	0.928443	0.928443	8	91	0.00687883	Homo sapiens	CENPP	R-HSA-9648114;R-HSA-2484822;R-HSA-375302;R-HSA-2467809;R-HSA-2467811;R-HSA-1638803;R-HSA-2468287;R-HSA-1638821
R-HSA-597592	Post-translational protein modification	6	1597	0.108484	0.942559	0.942559	10	526	0.0397611	Homo sapiens	RAB30;PLEKHG1;EPAS1;LARGE;LAMC1;ESR1	R-HSA-6783238;R-HSA-8956106;R-HSA-9638097;R-HSA-8870469;R-HSA-5691381;R-HSA-8870466;R-HSA-4090408;R-HSA-8952289;R-HSA-9638090;R-HSA-8956103
R-HSA-71387	Metabolism of carbohydrates	1	456	0.0309762	0.944694	0.944694	1	243	0.0183687	Homo sapiens	HS3ST1	R-HSA-2076383
R-HSA-1640170	Cell Cycle	2	734	0.0498607	0.947284	0.947284	21	449	0.0339406	Homo sapiens	CENPP;PTK2	R-HSA-9648114;R-HSA-75010;R-HSA-141409;R-HSA-375302;R-HSA-2467809;R-HSA-606349;R-HSA-69604;R-HSA-2467811;R-HSA-606287;R-HSA-6799246;R-HSA-1638803;R-HSA-141422;R-HSA-2484822;R-HSA-75028;R-HSA-141431;R-HSA-176116;R-HSA-606289;R-HSA-2468287;R-HSA-1638821;R-HSA-141439;R-HSA-606326
R-HSA-74160	Gene expression (Transcription)	7	1851	0.125739	0.952938	0.952938	46	996	0.0752891	Homo sapiens	BLK;ZNF496;PLEKHG1;ESR1;PTK2	R-HSA-8937097;R-HSA-8937037;R-HSA-2032794;R-HSA-8931981;R-HSA-212356;R-HSA-8939904;R-HSA-73736;R-HSA-8932033;R-HSA-8878220;R-HSA-8864395;R-HSA-8932037;R-HSA-975040;R-HSA-1980047;R-HSA-8937369;R-HSA-8937050;R-HSA-382096;R-HSA-8878237;R-HSA-8936979;R-HSA-8938965;R-HSA-8936616;R-HSA-5250930;R-HSA-8938987;R-HSA-8878243;R-HSA-8932076;R-HSA-8936621;R-HSA-376419;R-HSA-8936481;R-HSA-6799246;R-HSA-5250938…
R-HSA-1280218	Adaptive Immune System	3	1003	0.068134	0.95438	0.95438	8	264	0.0199562	Homo sapiens	BLK;BLNK	R-HSA-9606162;R-HSA-9606163;R-HSA-983709;R-HSA-9606151;R-HSA-5690702;R-HSA-983703;R-HSA-1112666;R-HSA-9606159
R-HSA-3700989	Transcriptional Regulation by TP53	1	486	0.0330141	0.954433	0.954433	1	259	0.0195782	Homo sapiens	PTK2	R-HSA-6799246
R-HSA-168256	Immune System	11	2713	0.184295	0.964708	0.964708	30	1593	0.120417	Homo sapiens	BLK;CR2;PTPRN2;LRRC7;HVCN1;BLNK;IFNLR1;PTK2;ADD2	R-HSA-9606162;R-HSA-9606163;R-HSA-8853252;R-HSA-2029466;R-HSA-1112666;R-HSA-8987266;R-HSA-8987202;R-HSA-8852874;R-HSA-6800426;R-HSA-8987033;R-HSA-6799350;R-HSA-983709;R-HSA-448661;R-HSA-9606151;R-HSA-5690702;R-HSA-983703;R-HSA-912724;R-HSA-2197691;R-HSA-2197690;R-HSA-9606159;R-HSA-8986985;R-HSA-6788999;R-HSA-2197698;R-HSA-442592;R-HSA-8987105;R-HSA-8987040;R-HSA-6798743;R-HSA-8987120;R-HSA-679874…
R-HSA-109582	Hemostasis	2	831	0.05645	0.968986	0.968986	9	333	0.025172	Homo sapiens	PDE9A;PTK2	R-HSA-372693;R-HSA-354165;R-HSA-354087;R-HSA-372705;R-HSA-354066;R-HSA-354124;R-HSA-354073;R-HSA-372697;R-HSA-418456
R-HSA-69278	Cell Cycle, Mitotic	1	596	0.0404864	0.977679	0.977679	8	350	0.026457	Homo sapiens	CENPP	R-HSA-9648114;R-HSA-2484822;R-HSA-375302;R-HSA-2467809;R-HSA-2467811;R-HSA-1638803;R-HSA-2468287;R-HSA-1638821
R-HSA-418555	G alpha (s) signalling events	1	602	0.040894	0.978535	0.978535	1	19	0.00143624	Homo sapiens	PDE7B	R-HSA-418553
R-HSA-1643685	Disease	9	2538	0.172407	0.984509	0.984509	49	1589	0.120115	Homo sapiens	PLEKHG1;SYT1;LRRC7;LARGE;ESR1;PTK2;ADD2	R-HSA-2029466;R-HSA-2220964;R-HSA-2220966;R-HSA-2220971;R-HSA-9665304;R-HSA-9665311;R-HSA-2220979;R-HSA-9665280;R-HSA-2220981;R-HSA-9665286;R-HSA-9665284;R-HSA-9665412;R-HSA-2220985;R-HSA-2197691;R-HSA-2197690;R-HSA-5244402;R-HSA-9664567;R-HSA-5244404;R-HSA-1248694;R-HSA-9652277;R-HSA-4396393;R-HSA-4396392;R-HSA-2400009;R-HSA-1227964;R-HSA-9665315;R-HSA-4396402;R-HSA-9665697;R-HSA-4396401;R-HSA-9…
R-HSA-71291	Metabolism of amino acids and derivatives	1	661	0.0449018	0.985398	0.985398	1	285	0.0215436	Homo sapiens	SARDH	R-HSA-6797913
R-HSA-382551	Transport of small molecules	2	967	0.0656885	0.985597	0.985597	3	441	0.0333359	Homo sapiens	ATP9A;ADD2	R-HSA-947591;R-HSA-5226979;R-HSA-939763
R-HSA-2262752	Cellular responses to stress	1	700	0.0475511	0.988691	0.988691	16	230	0.017386	Homo sapiens	EPAS1	R-HSA-1234163;R-HSA-1234161;R-HSA-1234166;R-HSA-1234167;R-HSA-1234164;R-HSA-1235035;R-HSA-1234171;R-HSA-1234169;R-HSA-1235070;R-HSA-1234175;R-HSA-1234172;R-HSA-1235037;R-HSA-8932184;R-HSA-1234179;R-HSA-1234183;R-HSA-1234159
R-HSA-8953897	Cellular responses to external stimuli	1	718	0.0487739	0.989951	0.989951	16	261	0.0197294	Homo sapiens	EPAS1	R-HSA-1234163;R-HSA-1234161;R-HSA-1234166;R-HSA-1234167;R-HSA-1234164;R-HSA-1235035;R-HSA-1234171;R-HSA-1234169;R-HSA-1235070;R-HSA-1234175;R-HSA-1234172;R-HSA-1235037;R-HSA-8932184;R-HSA-1234179;R-HSA-1234183;R-HSA-1234159
R-HSA-388396	GPCR downstream signalling	3	1355	0.0920454	0.992604	0.992604	7	260	0.0196538	Homo sapiens	TLE1;LPAR5;PDE7B	R-HSA-749448;R-HSA-749454;R-HSA-749452;R-HSA-749456;R-HSA-380073;R-HSA-379048;R-HSA-418553
R-HSA-1280215	Cytokine Signaling in Immune system	2	1108	0.0752666	0.993656	0.993656	9	687	0.0519314	Homo sapiens	BLNK;IFNLR1	R-HSA-8987033;R-HSA-8986985;R-HSA-448661;R-HSA-8987105;R-HSA-8987040;R-HSA-8987120;R-HSA-912724;R-HSA-8987266;R-HSA-8987202
R-HSA-5663205	Infectious disease	3	1468	0.0997215	0.996029	0.996029	11	751	0.0567692	Homo sapiens	SYT1;PTK2;ADD2	R-HSA-5244402;R-HSA-5250979;R-HSA-2197698;R-HSA-5244404;R-HSA-2029466;R-HSA-442592;R-HSA-5250986;R-HSA-2197691;R-HSA-2197690;R-HSA-5250972;R-HSA-5244397
R-HSA-372790	Signaling by GPCR	3	1497	0.101691	0.996624	0.996624	9	445	0.0336382	Homo sapiens	TLE1;LPAR5;PDE7B	R-HSA-749448;R-HSA-749454;R-HSA-749452;R-HSA-374207;R-HSA-749456;R-HSA-419389;R-HSA-380073;R-HSA-379048;R-HSA-418553
R-HSA-392499	Metabolism of proteins	6	2363	0.160519	0.998228	0.998228	10	892	0.0674276	Homo sapiens	RAB30;PLEKHG1;EPAS1;LARGE;LAMC1;ESR1	R-HSA-6783238;R-HSA-8956106;R-HSA-9638097;R-HSA-8870469;R-HSA-5691381;R-HSA-8870466;R-HSA-4090408;R-HSA-8952289;R-HSA-9638090;R-HSA-8956103
R-HSA-556833	Metabolism of lipids	1	1451	0.0985667	0.999929	0.999929	1	947	0.0715852	Homo sapiens	PNPLA7	R-HSA-8847912
R-HSA-1430728	Metabolism	4	3658	0.248489	1	1	4	2247	0.169854	Homo sapiens	PNPLA7;SARDH;CD38;HS3ST1	R-HSA-2076383;R-HSA-8938076;R-HSA-6797913;R-HSA-8847912

## Sheet: Table S3B) Reactome DOWNREGULAT
Pathway identifier	Pathway name	#Entities found	#Entities total	Entities ratio	Entities pValue	Entities FDR	#Reactions found	#Reactions total	Reactions ratio	Species name	Submitted entities found	Found reaction identifiers
R-HSA-68689	CDC6 association with the ORC:origin complex	2	11	0.000747232	0.00388289	0.368231	1	2	0.000151183	Homo sapiens	E2F2;E2F3	R-HSA-68637
R-HSA-2559585	Oncogene Induced Senescence	3	42	0.00285307	0.00532547	0.368231	3	19	0.00143624	Homo sapiens	E2F2;E2F3;RPS27A	R-HSA-3209109;R-HSA-3209096;R-HSA-6804879
R-HSA-1247673	Erythrocytes take up oxygen and release carbon dioxide	2	16	0.00108688	0.00799668	0.368231	2	6	0.000453549	Homo sapiens	SLC4A1;HBD	R-HSA-1247665;R-HSA-1247668
R-HSA-9661069	Defective binding of RB1 mutants to E2F1,(E2F2, E2F3)	2	17	0.00115481	0.00897909	0.368231	1	1	7.55915e-05	Homo sapiens	E2F2;E2F3	R-HSA-9659782
R-HSA-9659787	Aberrant regulation of mitotic G1/S transition in cancer due to RB1 defects	2	17	0.00115481	0.00897909	0.368231	1	2	0.000151183	Homo sapiens	E2F2;E2F3	R-HSA-9659782
R-HSA-69236	G1 Phase	3	51	0.00346444	0.00903702	0.368231	2	15	0.00113387	Homo sapiens	E2F2;E2F3;RPS27A	R-HSA-1363331;R-HSA-9018017
R-HSA-69231	Cyclin D associated events in G1	3	51	0.00346444	0.00903702	0.368231	2	15	0.00113387	Homo sapiens	E2F2;E2F3;RPS27A	R-HSA-1363331;R-HSA-9018017
R-HSA-8986944	Transcriptional Regulation by MECP2	4	100	0.00679302	0.00992107	0.368231	4	77	0.00582055	Homo sapiens	PTPN1;SGK1	R-HSA-9023549;R-HSA-9022764;R-HSA-9023538;R-HSA-9022770
R-HSA-975956	Nonsense Mediated Decay (NMD) independent of the Exon Junction Complex (EJC)	4	101	0.00686095	0.0102595	0.368231	1	1	7.55915e-05	Homo sapiens	RPL26;RPS27A;GSPT2	R-HSA-927789
R-HSA-2173791	TGF-beta receptor signaling in EMT (epithelial to mesenchymal transition)	2	19	0.00129067	0.0110962	0.368231	6	6	0.000453549	Homo sapiens	RPS27A;F11R	R-HSA-2160931;R-HSA-2160932;R-HSA-2134532;R-HSA-2160935;R-HSA-2134519;R-HSA-2134506
R-HSA-72764	Eukaryotic Translation Termination	4	106	0.0072006	0.0120635	0.368231	4	5	0.000377958	Homo sapiens	RPL26;RPS27A;GSPT2	R-HSA-141671;R-HSA-141691;R-HSA-141673;R-HSA-6800138
R-HSA-9006936	Signaling by TGFB family members	4	114	0.00774404	0.0153521	0.368231	36	107	0.00808829	Homo sapiens	ACVR1C;RPS27A;F11R;BMPR1A	R-HSA-870477;R-HSA-2186785;R-HSA-201475;R-HSA-1549526;R-HSA-870479;R-HSA-2160931;R-HSA-2160932;R-HSA-2160935;R-HSA-201476;R-HSA-2187368;R-HSA-2470508;R-HSA-2134506;R-HSA-2176503;R-HSA-2176502;R-HSA-2187382;R-HSA-2134519;R-HSA-2186747;R-HSA-201821;R-HSA-201443;R-HSA-173542;R-HSA-2134532;R-HSA-2176452;R-HSA-870437;R-HSA-2179276;R-HSA-2186767;R-HSA-201453;R-HSA-202604;R-HSA-201457;R-HSA-201648;R-HSA…
R-HSA-9012852	Signaling by NOTCH3	3	63	0.0042796	0.0158637	0.368231	4	37	0.00279689	Homo sapiens	PLXND1;RPS27A	R-HSA-9021451;R-HSA-9021450;R-HSA-9013069;R-HSA-9021523
R-HSA-9613829	Chaperone Mediated Autophagy	2	23	0.00156239	0.0159151	0.368231	9	19	0.00143624	Homo sapiens	ABCC6;RPS27A	R-HSA-9625188;R-HSA-9620197;R-HSA-9622840;R-HSA-9615721;R-HSA-9624158;R-HSA-9622831;R-HSA-9625196;R-HSA-9626060;R-HSA-9625197
R-HSA-1480926	O2/CO2 exchange in erythrocytes	2	23	0.00156239	0.0159151	0.368231	4	13	0.00098269	Homo sapiens	SLC4A1;HBD	R-HSA-1247665;R-HSA-1247668;R-HSA-1237038;R-HSA-1237325
R-HSA-1237044	Erythrocytes take up carbon dioxide and release oxygen	2	23	0.00156239	0.0159151	0.368231	2	7	0.000529141	Homo sapiens	SLC4A1;HBD	R-HSA-1237038;R-HSA-1237325
R-HSA-2672351	Stimuli-sensing channels	4	120	0.00815162	0.0181564	0.368231	3	28	0.00211656	Homo sapiens	TRPC1;ANO9;RPS27A;SGK1	R-HSA-2682349;R-HSA-3295579;R-HSA-2684901
R-HSA-6807004	Negative regulation of MET activity	2	25	0.00169825	0.0186031	0.368231	4	10	0.000755915	Homo sapiens	PTPN1;RPS27A	R-HSA-8875431;R-HSA-8875443;R-HSA-6807027;R-HSA-8875183
R-HSA-68867	Assembly of the pre-replicative complex	3	68	0.00461925	0.0193671	0.368231	3	12	0.000907098	Homo sapiens	E2F2;E2F3;RPS27A	R-HSA-68825;R-HSA-68712;R-HSA-68637
R-HSA-927802	Nonsense-Mediated Decay (NMD)	4	124	0.00842334	0.0201918	0.368231	5	6	0.000453549	Homo sapiens	RPL26;RPS27A;GSPT2	R-HSA-927836;R-HSA-927789;R-HSA-927832;R-HSA-927813;R-HSA-927889
R-HSA-975957	Nonsense Mediated Decay (NMD) enhanced by the Exon Junction Complex (EJC)	4	124	0.00842334	0.0201918	0.368231	4	5	0.000377958	Homo sapiens	RPL26;RPS27A;GSPT2	R-HSA-927836;R-HSA-927832;R-HSA-927813;R-HSA-927889
R-HSA-5619050	Defective SLC4A1 causes hereditary spherocytosis type 4 (HSP4), distal renal tubular acidosis (dRTA) and dRTA with hemolytic anemia (dRTA-HA)	1	3	0.000203791	0.0245584	0.368231	1	1	7.55915e-05	Homo sapiens	SLC4A1	R-HSA-5656248
R-HSA-2559583	Cellular Senescence	5	200	0.013586	0.0260334	0.368231	13	90	0.00680324	Homo sapiens	IL8;E2F2;E2F3;RPS27A	R-HSA-3790137;R-HSA-3240787;R-HSA-3209109;R-HSA-3857308;R-HSA-6804879;R-HSA-3240765;R-HSA-3788724;R-HSA-3240766;R-HSA-3788745;R-HSA-3209096;R-HSA-3240777;R-HSA-3240783;R-HSA-3240782
R-HSA-9022699	MECP2 regulates neuronal receptors and channels	2	32	0.00217377	0.0293621	0.368231	2	26	0.00196538	Homo sapiens	PTPN1	R-HSA-9023549;R-HSA-9023538
R-HSA-5627083	RHO GTPases regulate CFTR trafficking	1	4	0.000271721	0.0326108	0.368231	3	3	0.000226775	Homo sapiens	ABCC6	R-HSA-5627072;R-HSA-5627071;R-HSA-5627275
R-HSA-5690338	Defective ABCC6 causes PXE	1	4	0.000271721	0.0326108	0.368231	1	1	7.55915e-05	Homo sapiens	ABCC6	R-HSA-5690340
R-HSA-380994	ATF4 activates genes in response to endoplasmic reticulum stress	2	34	0.00230963	0.0327963	0.368231	1	7	0.000529141	Homo sapiens	IL8	R-HSA-517731
R-HSA-9615710	Late endosomal microautophagy	2	35	0.00237756	0.0345697	0.368231	3	3	0.000226775	Homo sapiens	ABCC6;RPS27A	R-HSA-9631065;R-HSA-9615721;R-HSA-9631068
R-HSA-9687139	Aberrant regulation of mitotic cell cycle due to RB1 defects	2	36	0.00244549	0.0363796	0.368231	1	3	0.000226775	Homo sapiens	E2F2;E2F3	R-HSA-9659782
R-HSA-9013508	NOTCH3 Intracellular Domain Regulates Transcription	2	36	0.00244549	0.0363796	0.368231	2	22	0.00166301	Homo sapiens	PLXND1	R-HSA-9021451;R-HSA-9021450
R-HSA-69002	DNA Replication Pre-Initiation	3	88	0.00597785	0.0373136	0.368231	3	21	0.00158742	Homo sapiens	E2F2;E2F3;RPS27A	R-HSA-68825;R-HSA-68712;R-HSA-68637
R-HSA-9675126	Diseases of mitotic cell cycle	2	38	0.00258135	0.0401063	0.368231	1	5	0.000377958	Homo sapiens	E2F2;E2F3	R-HSA-9659782
R-HSA-2559582	Senescence-Associated Secretory Phenotype (SASP)	3	91	0.00618165	0.0405427	0.368231	4	22	0.00166301	Homo sapiens	IL8;RPS27A	R-HSA-3790137;R-HSA-3788745;R-HSA-3857308;R-HSA-3788724
R-HSA-5696394	DNA Damage Recognition in GG-NER	2	40	0.00271721	0.0439707	0.368231	4	5	0.000377958	Homo sapiens	ACTR5;RPS27A	R-HSA-6782943;R-HSA-5691006;R-HSA-5696655;R-HSA-5696664
R-HSA-156902	Peptide chain elongation	3	97	0.00658923	0.0474101	0.368231	4	5	0.000377958	Homo sapiens	RPL26;RPS27A	R-HSA-156915;R-HSA-156912;R-HSA-156923;R-HSA-156907
R-HSA-381042	PERK regulates gene expression	2	42	0.00285307	0.0479675	0.368231	1	11	0.000831507	Homo sapiens	IL8	R-HSA-517731
R-HSA-5339717	Signaling by LRP5 mutants	1	6	0.000407581	0.0485185	0.368231	1	1	7.55915e-05	Homo sapiens	DKK2	R-HSA-5339711
R-HSA-173736	Alternative complement activation	1	6	0.000407581	0.0485185	0.368231	2	9	0.000680324	Homo sapiens	CFD	R-HSA-183122;R-HSA-173745
R-HSA-5619084	ABC transporter disorders	3	99	0.00672509	0.0498187	0.368231	8	22	0.00166301	Homo sapiens	ABCC6;RPS27A	R-HSA-5678822;R-HSA-8866854;R-HSA-5690340;R-HSA-5678992;R-HSA-8866858;R-HSA-8866857;R-HSA-5679000;R-HSA-8866856
R-HSA-6804757	Regulation of TP53 Degradation	2	43	0.002921	0.0500139	0.368231	10	30	0.00226775	Homo sapiens	RPS27A;SGK1	R-HSA-5689972;R-HSA-6804724;R-HSA-6795460;R-HSA-6795473;R-HSA-6804879;R-HSA-6804942;R-HSA-6795290;R-HSA-3215295;R-HSA-6804441;R-HSA-3215310
R-HSA-156842	Eukaryotic Translation Elongation	3	102	0.00692888	0.0535417	0.368231	4	9	0.000680324	Homo sapiens	RPL26;RPS27A	R-HSA-156915;R-HSA-156912;R-HSA-156923;R-HSA-156907
R-HSA-6806003	Regulation of TP53 Expression and Degradation	2	46	0.00312479	0.0563369	0.368231	10	35	0.0026457	Homo sapiens	RPS27A;SGK1	R-HSA-5689972;R-HSA-6804724;R-HSA-6795460;R-HSA-6795473;R-HSA-6804879;R-HSA-6804942;R-HSA-6795290;R-HSA-3215295;R-HSA-6804441;R-HSA-3215310
R-HSA-68911	G2 Phase	1	7	0.000475511	0.0563747	0.368231	2	2	0.000151183	Homo sapiens	E2F3	R-HSA-187937;R-HSA-187959
R-HSA-9706377	FLT3 signaling by CBL mutants	1	7	0.000475511	0.0563747	0.368231	1	1	7.55915e-05	Homo sapiens	RPS27A	R-HSA-9706356
R-HSA-8849472	PTK6 Down-Regulation	1	7	0.000475511	0.0563747	0.368231	2	3	0.000226775	Homo sapiens	PTPN1	R-HSA-8849428;R-HSA-8849435
R-HSA-9646399	Aggrephagy	2	47	0.00319272	0.0585038	0.368231	13	15	0.00113387	Homo sapiens	ABCC6;RPS27A	R-HSA-9646354;R-HSA-9646679;R-HSA-9641111;R-HSA-9646390;R-HSA-9641109;R-HSA-9646685;R-HSA-9641089;R-HSA-9640480;R-HSA-9641127;R-HSA-9646347;R-HSA-9641096;R-HSA-9646383;R-HSA-9646348
R-HSA-72689	Formation of a pool of free 40S subunits	3	106	0.0072006	0.058708	0.368231	2	2	0.000151183	Homo sapiens	RPL26;RPS27A	R-HSA-72673;R-HSA-72676
R-HSA-9694493	Maturation of protein E	1	8	0.000543441	0.0641667	0.368231	1	5	0.000377958	Homo sapiens	RPS27A	R-HSA-9694529
R-HSA-9683683	Maturation of protein E	1	8	0.000543441	0.0641667	0.368231	1	5	0.000377958	Homo sapiens	RPS27A	R-HSA-9683679
R-HSA-9010553	Regulation of expression of SLITs and ROBOs	4	183	0.0124312	0.0665578	0.368231	5	20	0.00151183	Homo sapiens	RPL26;RPS27A;GSPT2	R-HSA-9014652;R-HSA-9011313;R-HSA-8986083;R-HSA-9014610;R-HSA-9011300
R-HSA-2408557	Selenocysteine synthesis	3	112	0.00760818	0.0668805	0.368231	2	7	0.000529141	Homo sapiens	RPL26;RPS27A	R-HSA-2408529;R-HSA-5333615
R-HSA-192823	Viral mRNA Translation	3	114	0.00774404	0.0697147	0.368231	2	2	0.000151183	Homo sapiens	RPL26;RPS27A	R-HSA-192704;R-HSA-192841
R-HSA-2559580	Oxidative Stress Induced Senescence	3	114	0.00774404	0.0697147	0.368231	7	40	0.00302366	Homo sapiens	E2F2;E2F3;RPS27A	R-HSA-3240787;R-HSA-3240777;R-HSA-6804879;R-HSA-3240765;R-HSA-3240783;R-HSA-3240766;R-HSA-3240782
R-HSA-9633012	Response of EIF2AK4 (GCN2) to amino acid deficiency	3	115	0.00781197	0.071152	0.368231	4	16	0.00120946	Homo sapiens	RPL26;RPS27A	R-HSA-9633008;R-HSA-9633742;R-HSA-9634669;R-HSA-9633005
R-HSA-6791226	Major pathway of rRNA processing in the nucleolus and cytosol	4	189	0.0128388	0.0729997	0.368231	6	7	0.000529141	Homo sapiens	SNORD3A;RPL26;RPS27A	R-HSA-6791223;R-HSA-6791222;R-HSA-6791221;R-HSA-6791218;R-HSA-6791228;R-HSA-6791227
R-HSA-1799339	SRP-dependent cotranslational protein targeting to membrane	3	119	0.00808369	0.0770337	0.368231	5	5	0.000377958	Homo sapiens	RPL26;RPS27A	R-HSA-1799326;R-HSA-1799330;R-HSA-1799329;R-HSA-1799335;R-HSA-1799332
R-HSA-72706	GTP hydrolysis and joining of the 60S ribosomal subunit	3	120	0.00815162	0.0785368	0.368231	3	3	0.000226775	Homo sapiens	RPL26;RPS27A	R-HSA-72672;R-HSA-72619;R-HSA-72671
R-HSA-156827	L13a-mediated translational silencing of Ceruloplasmin expression	3	120	0.00815162	0.0785368	0.368231	2	3	0.000226775	Homo sapiens	RPL26;RPS27A	R-HSA-156823;R-HSA-156826
R-HSA-983231	Factors involved in megakaryocyte development and platelet production	4	194	0.0131785	0.0786027	0.368231	1	43	0.00325043	Homo sapiens	HBE1;HBD	R-HSA-1008220
R-HSA-8948747	Regulation of PTEN localization	1	10	0.000679302	0.0795595	0.368231	2	4	0.000302366	Homo sapiens	RPS27A	R-HSA-6807106;R-HSA-6807118
R-HSA-210455	Astrocytic Glutamate-Glutamine Uptake And Metabolism	1	10	0.000679302	0.0795595	0.368231	1	3	0.000226775	Homo sapiens	GLUL	R-HSA-70606
R-HSA-112313	Neurotransmitter uptake and metabolism In glial cells	1	10	0.000679302	0.0795595	0.368231	1	3	0.000226775	Homo sapiens	GLUL	R-HSA-70606
R-HSA-382556	ABC-family proteins mediated transport	3	122	0.00828748	0.0815814	0.368231	8	27	0.00204097	Homo sapiens	ABCC6;RPS27A	R-HSA-8866551;R-HSA-1454916;R-HSA-383190;R-HSA-8866851;R-HSA-8866546;R-HSA-8866542;R-HSA-5678863;R-HSA-8866553
R-HSA-3785653	Myoclonic epilepsy of Lafora	1	11	0.000747232	0.0871616	0.368231	1	2	0.000151183	Homo sapiens	RPS27A	R-HSA-3797226
R-HSA-1253288	Downregulation of ERBB4 signaling	1	11	0.000747232	0.0871616	0.368231	2	5	0.000377958	Homo sapiens	RPS27A	R-HSA-1253282;R-HSA-1977296
R-HSA-9637628	Modulation by Mtb of host immune system	1	11	0.000747232	0.0871616	0.368231	1	6	0.000453549	Homo sapiens	RPS27A	R-HSA-9636461
R-HSA-8849469	PTK6 Regulates RTKs and Their Effectors AKT1 and DOK1	1	11	0.000747232	0.0871616	0.368231	1	8	0.000604732	Homo sapiens	RPS27A	R-HSA-8848829
R-HSA-8868773	rRNA processing in the nucleus and cytosol	4	207	0.0140615	0.0941406	0.368231	7	15	0.00113387	Homo sapiens	SNORD3A;RPL26;RPS27A	R-HSA-6791223;R-HSA-6791222;R-HSA-6791221;R-HSA-6791218;R-HSA-6791228;R-HSA-6791227;R-HSA-6790906
R-HSA-72613	Eukaryotic Translation Initiation	3	130	0.00883092	0.0942575	0.368231	12	21	0.00158742	Homo sapiens	RPL26;RPS27A	R-HSA-72673;R-HSA-72672;R-HSA-72691;R-HSA-156823;R-HSA-72676;R-HSA-72697;R-HSA-156826;R-HSA-72619;R-HSA-156808;R-HSA-157849;R-HSA-72621;R-HSA-72671
R-HSA-72737	Cap-dependent Translation Initiation	3	130	0.00883092	0.0942575	0.368231	10	18	0.00136065	Homo sapiens	RPL26;RPS27A	R-HSA-72673;R-HSA-72672;R-HSA-72691;R-HSA-72676;R-HSA-72697;R-HSA-72619;R-HSA-156808;R-HSA-157849;R-HSA-72621;R-HSA-72671
R-HSA-937042	IRAK2 mediated activation of TAK1 complex	1	12	0.000815162	0.0947013	0.368231	4	5	0.000377958	Homo sapiens	RPS27A	R-HSA-936942;R-HSA-936991;R-HSA-936986;R-HSA-936960
R-HSA-1433617	Regulation of signaling by NODAL	1	12	0.000815162	0.0947013	0.368231	1	3	0.000226775	Homo sapiens	ACVR1C	R-HSA-1181351
R-HSA-983712	Ion channel transport	4	212	0.0144012	0.100478	0.368231	3	44	0.00332603	Homo sapiens	TRPC1;ANO9;RPS27A;SGK1	R-HSA-2682349;R-HSA-3295579;R-HSA-2684901
R-HSA-9014325	TICAM1,TRAF6-dependent induction of TAK1 complex	1	13	0.000883092	0.102179	0.368231	5	6	0.000453549	Homo sapiens	RPS27A	R-HSA-847070;R-HSA-450259;R-HSA-177690;R-HSA-9628444;R-HSA-177692
R-HSA-5689877	Josephin domain DUBs	1	13	0.000883092	0.102179	0.368231	3	6	0.000453549	Homo sapiens	RPS27A	R-HSA-5689111;R-HSA-5688837;R-HSA-5688797
R-HSA-6799990	Metal sequestration by antimicrobial proteins	1	13	0.000883092	0.102179	0.368231	2	5	0.000377958	Homo sapiens	S100A8	R-HSA-6798528;R-HSA-6798474
R-HSA-9664873	Pexophagy	1	13	0.000883092	0.102179	0.368231	1	13	0.00098269	Homo sapiens	RPS27A	R-HSA-9674127
R-HSA-5678895	Defective CFTR causes cystic fibrosis	2	67	0.00455132	0.107076	0.368231	7	7	0.000529141	Homo sapiens	ABCC6;RPS27A	R-HSA-5678822;R-HSA-8866854;R-HSA-5678992;R-HSA-8866858;R-HSA-8866857;R-HSA-5679000;R-HSA-8866856
R-HSA-5693565	Recruitment and ATM-mediated phosphorylation of repair and signaling proteins at DNA double strand breaks	2	67	0.00455132	0.107076	0.368231	5	39	0.00294807	Homo sapiens	EYA4;RPS27A	R-HSA-5683077;R-HSA-5683967;R-HSA-5683964;R-HSA-5682858;R-HSA-9701000
R-HSA-9645460	Alpha-protein kinase 1 signaling pathway	1	14	0.000951022	0.109596	0.368231	4	10	0.000755915	Homo sapiens	RPS27A	R-HSA-9645394;R-HSA-9645442;R-HSA-9645414;R-HSA-9645406
R-HSA-425381	Bicarbonate transporters	1	14	0.000951022	0.109596	0.368231	1	4	0.000302366	Homo sapiens	SLC4A1	R-HSA-425482
R-HSA-9013973	TICAM1-dependent activation of IRF3/IRF7	1	14	0.000951022	0.109596	0.368231	2	9	0.000680324	Homo sapiens	RPS27A	R-HSA-9013990;R-HSA-9013974
R-HSA-8876493	InlA-mediated entry of Listeria monocytogenes into host cells	1	14	0.000951022	0.109596	0.368231	1	5	0.000377958	Homo sapiens	RPS27A	R-HSA-8877003
R-HSA-69306	DNA Replication	3	142	0.00964608	0.11467	0.368231	7	47	0.0035528	Homo sapiens	E2F2;E2F3;RPS27A	R-HSA-68946;R-HSA-68948;R-HSA-69015;R-HSA-68825;R-HSA-69016;R-HSA-68712;R-HSA-68637
R-HSA-3772470	Negative regulation of TCF-dependent signaling by WNT ligand antagonists	1	15	0.00101895	0.116952	0.368231	2	5	0.000377958	Homo sapiens	DKK2	R-HSA-3769401;R-HSA-5368586
R-HSA-1502540	Signaling by Activin	1	15	0.00101895	0.116952	0.368231	3	10	0.000755915	Homo sapiens	ACVR1C	R-HSA-1549526;R-HSA-2470483;R-HSA-2470508
R-HSA-8983711	OAS antiviral response	1	15	0.00101895	0.116952	0.368231	4	15	0.00113387	Homo sapiens	RNASEL	R-HSA-8985201;R-HSA-9009936;R-HSA-8985123;R-HSA-9009941
R-HSA-209560	NF-kB is activated and signals survival	1	15	0.00101895	0.116952	0.368231	1	4	0.000302366	Homo sapiens	RPS27A	R-HSA-209536
R-HSA-8848021	Signaling by PTK6	2	71	0.00482304	0.117774	0.368231	3	53	0.00400635	Homo sapiens	PTPN1;RPS27A	R-HSA-8849428;R-HSA-8848829;R-HSA-8849435
R-HSA-9006927	Signaling by Non-Receptor Tyrosine Kinases	2	71	0.00482304	0.117774	0.368231	3	53	0.00400635	Homo sapiens	PTPN1;RPS27A	R-HSA-8849428;R-HSA-8848829;R-HSA-8849435
R-HSA-913709	O-linked glycosylation of mucins	2	73	0.0049589	0.12322	0.368231	1	17	0.00128506	Homo sapiens	GALNT5;SLCO5A1	R-HSA-913675
R-HSA-1358803	Downregulation of ERBB2:ERBB3 signaling	1	16	0.00108688	0.124248	0.368231	5	8	0.000604732	Homo sapiens	RPS27A	R-HSA-1358789;R-HSA-1358790;R-HSA-1358797;R-HSA-1358792;R-HSA-1358795
R-HSA-2691230	Signaling by NOTCH1 HD Domain Mutants in Cancer	1	16	0.00108688	0.124248	0.368231	2	6	0.000453549	Homo sapiens	RPS27A	R-HSA-2730752;R-HSA-2737728
R-HSA-2691232	Constitutive Signaling by NOTCH1 HD Domain Mutants	1	16	0.00108688	0.124248	0.368231	2	6	0.000453549	Homo sapiens	RPS27A	R-HSA-2730752;R-HSA-2737728
R-HSA-937039	IRAK1 recruits IKK complex	1	16	0.00108688	0.124248	0.368231	1	4	0.000302366	Homo sapiens	RPS27A	R-HSA-937050
R-HSA-418890	Role of second messengers in netrin-1 signaling	1	16	0.00108688	0.124248	0.368231	1	4	0.000302366	Homo sapiens	TRPC1	R-HSA-622390
R-HSA-877312	Regulation of IFNG signaling	1	16	0.00108688	0.124248	0.368231	1	4	0.000302366	Homo sapiens	PTPN1	R-HSA-877308
R-HSA-975144	IRAK1 recruits IKK complex upon TLR7/8 or 9 stimulation	1	16	0.00108688	0.124248	0.368231	1	4	0.000302366	Homo sapiens	RPS27A	R-HSA-975122
R-HSA-209543	p75NTR recruits signalling complexes	1	16	0.00108688	0.124248	0.368231	1	9	0.000680324	Homo sapiens	RPS27A	R-HSA-209566
R-HSA-5693606	DNA Double Strand Break Response	2	75	0.00509476	0.128727	0.368231	5	48	0.00362839	Homo sapiens	EYA4;RPS27A	R-HSA-5683077;R-HSA-5683967;R-HSA-5683964;R-HSA-5682858;R-HSA-9701000
R-HSA-174490	Membrane binding and targetting of GAG proteins	1	17	0.00115481	0.131483	0.368231	3	4	0.000302366	Homo sapiens	RPS27A	R-HSA-184323;R-HSA-3149434;R-HSA-184269
R-HSA-975110	TRAF6 mediated IRF7 activation in TLR7/8 or 9 signaling	1	17	0.00115481	0.131483	0.368231	1	5	0.000377958	Homo sapiens	RPS27A	R-HSA-975118
R-HSA-376176	Signaling by ROBO receptors	4	235	0.0159636	0.132043	0.368231	5	60	0.00453549	Homo sapiens	RPL26;RPS27A;GSPT2	R-HSA-9014652;R-HSA-9011313;R-HSA-8986083;R-HSA-9014610;R-HSA-9011300
R-HSA-9018519	Estrogen-dependent gene expression	3	154	0.0104612	0.136589	0.368231	7	66	0.00498904	Homo sapiens	GREB1	R-HSA-9011961;R-HSA-9011949;R-HSA-9011950;R-HSA-9011952;R-HSA-9012000;R-HSA-9038052;R-HSA-9011958
R-HSA-975163	IRAK2 mediated activation of TAK1 complex upon TLR7/8 or 9 stimulation	1	18	0.00122274	0.13866	0.368231	4	5	0.000377958	Homo sapiens	RPS27A	R-HSA-450358;R-HSA-975103;R-HSA-975147;R-HSA-975097
R-HSA-174495	Synthesis And Processing Of GAG, GAGPOL Polyproteins	1	18	0.00122274	0.13866	0.368231	3	5	0.000377958	Homo sapiens	RPS27A	R-HSA-184323;R-HSA-3149434;R-HSA-184269
R-HSA-205043	NRIF signals cell death from the nucleus	1	18	0.00122274	0.13866	0.368231	3	7	0.000529141	Homo sapiens	RPS27A	R-HSA-204947;R-HSA-205008;R-HSA-205118
R-HSA-5684264	MAP3K8 (TPL2)-dependent MAPK1/3 activation	1	18	0.00122274	0.13866	0.368231	2	8	0.000604732	Homo sapiens	RPS27A	R-HSA-5684273;R-HSA-5684250
R-HSA-418457	cGMP effects	1	18	0.00122274	0.13866	0.368231	1	4	0.000302366	Homo sapiens	MRVI1	R-HSA-418442
R-HSA-937072	TRAF6-mediated induction of TAK1 complex within TLR4 complex	1	19	0.00129067	0.145778	0.368231	5	6	0.000453549	Homo sapiens	RPS27A	R-HSA-450358;R-HSA-936952;R-HSA-936951;R-HSA-937075;R-HSA-936947
R-HSA-110312	Translesion synthesis by REV1	1	19	0.00129067	0.145778	0.368231	4	5	0.000377958	Homo sapiens	RPS27A	R-HSA-5652151;R-HSA-110307;R-HSA-110308;R-HSA-110311
R-HSA-8875360	InlB-mediated entry of Listeria monocytogenes into host cell	1	19	0.00129067	0.145778	0.368231	3	8	0.000604732	Homo sapiens	RPS27A	R-HSA-8876262;R-HSA-8876258;R-HSA-8876255
R-HSA-168927	TICAM1, RIP1-mediated IKK complex recruitment	1	19	0.00129067	0.145778	0.368231	1	3	0.000226775	Homo sapiens	RPS27A	R-HSA-9014342
R-HSA-416700	Other semaphorin interactions	1	19	0.00129067	0.145778	0.368231	2	9	0.000680324	Homo sapiens	PLXND1	R-HSA-416690;R-HSA-416683
R-HSA-1295596	Spry regulation of FGF signaling	1	19	0.00129067	0.145778	0.368231	2	11	0.000831507	Homo sapiens	RPS27A	R-HSA-934604;R-HSA-1295621
R-HSA-193639	p75NTR signals via NF-kB	1	19	0.00129067	0.145778	0.368231	2	13	0.00098269	Homo sapiens	RPS27A	R-HSA-209536;R-HSA-209566
R-HSA-72312	rRNA processing	4	245	0.0166429	0.146909	0.368231	7	21	0.00158742	Homo sapiens	SNORD3A;RPL26;RPS27A	R-HSA-6791223;R-HSA-6791222;R-HSA-6791221;R-HSA-6791218;R-HSA-6791228;R-HSA-6791227;R-HSA-6790906
R-HSA-5656121	Translesion synthesis by POLI	1	20	0.0013586	0.152837	0.368231	3	3	0.000226775	Homo sapiens	RPS27A	R-HSA-5656148;R-HSA-5656158;R-HSA-5656105
R-HSA-388844	Receptor-type tyrosine-protein phosphatases	1	20	0.0013586	0.152837	0.368231	5	6	0.000453549	Homo sapiens	PTPRD	R-HSA-6798258;R-HSA-6797810;R-HSA-6800380;R-HSA-6797803;R-HSA-388824
R-HSA-936964	Activation of IRF3/IRF7 mediated by TBK1/IKK epsilon	1	20	0.0013586	0.152837	0.368231	2	9	0.000680324	Homo sapiens	RPS27A	R-HSA-5362500;R-HSA-2213017
R-HSA-9706369	Negative regulation of FLT3	1	20	0.0013586	0.152837	0.368231	1	12	0.000907098	Homo sapiens	RPS27A	R-HSA-9706354
R-HSA-170834	Signaling by TGF-beta Receptor Complex	2	85	0.00577406	0.157049	0.368231	25	82	0.0061985	Homo sapiens	RPS27A;F11R	R-HSA-870477;R-HSA-2186785;R-HSA-870479;R-HSA-2160931;R-HSA-2160932;R-HSA-2160935;R-HSA-2187368;R-HSA-2134506;R-HSA-2176503;R-HSA-2176502;R-HSA-2187382;R-HSA-2134519;R-HSA-2186747;R-HSA-173542;R-HSA-2134532;R-HSA-2176452;R-HSA-870437;R-HSA-2179276;R-HSA-2186767;R-HSA-2169046;R-HSA-2179291;R-HSA-2169050;R-HSA-870449;R-HSA-2179293;R-HSA-2186780
R-HSA-5655862	Translesion synthesis by POLK	1	21	0.00142653	0.159839	0.368231	3	3	0.000226775	Homo sapiens	RPS27A	R-HSA-5655892;R-HSA-5655965;R-HSA-5655835
R-HSA-3134975	Regulation of innate immune responses to cytosolic DNA	1	21	0.00142653	0.159839	0.368231	4	9	0.000680324	Homo sapiens	RPS27A	R-HSA-3249386;R-HSA-3134804;R-HSA-8948709;R-HSA-3134946
R-HSA-9690406	Transcriptional regulation of testis differentiation	1	21	0.00142653	0.159839	0.368231	7	18	0.00136065	Homo sapiens	NR5A1	R-HSA-9693009;R-HSA-9692241;R-HSA-9692135;R-HSA-9690404;R-HSA-9690395;R-HSA-9692250;R-HSA-9690414
R-HSA-6783783	Interleukin-10 signaling	2	86	0.00584199	0.159944	0.368231	1	15	0.00113387	Homo sapiens	IL8	R-HSA-6784160
R-HSA-977225	Amyloid fiber formation	2	88	0.00597785	0.165763	0.368231	11	33	0.00249452	Homo sapiens	RPS27A;SNCA	R-HSA-976734;R-HSA-5667111;R-HSA-5661157;R-HSA-5660757;R-HSA-5667107;R-HSA-5658496;R-HSA-5660752;R-HSA-5660753;R-HSA-5658104;R-HSA-977136;R-HSA-5661161
R-HSA-6806834	Signaling by MET	2	88	0.00597785	0.165763	0.368231	4	49	0.00370398	Homo sapiens	PTPN1;RPS27A	R-HSA-8875431;R-HSA-8875443;R-HSA-6807027;R-HSA-8875183
R-HSA-4641263	Regulation of FZD by ubiquitination	1	22	0.00149446	0.166783	0.368231	3	6	0.000453549	Homo sapiens	RPS27A	R-HSA-4641236;R-HSA-4641253;R-HSA-4641246
R-HSA-5205685	PINK1-PRKN Mediated Mitophagy	1	22	0.00149446	0.166783	0.368231	1	8	0.000604732	Homo sapiens	RPS27A	R-HSA-5205682
R-HSA-3229121	Glycogen storage diseases	1	22	0.00149446	0.166783	0.368231	1	10	0.000755915	Homo sapiens	RPS27A	R-HSA-3797226
R-HSA-157118	Signaling by NOTCH	4	258	0.017526	0.167155	0.368231	16	154	0.0116411	Homo sapiens	PLXND1;E2F3;RPS27A	R-HSA-157632;R-HSA-9021451;R-HSA-9021450;R-HSA-9013069;R-HSA-9604629;R-HSA-1980118;R-HSA-2172172;R-HSA-9604642;R-HSA-1852623;R-HSA-1980074;R-HSA-1912357;R-HSA-9021523;R-HSA-4395231;R-HSA-1912416;R-HSA-157629;R-HSA-1912386
R-HSA-9663891	Selective autophagy	2	89	0.00604578	0.168687	0.368231	15	48	0.00362839	Homo sapiens	ABCC6;RPS27A	R-HSA-9646354;R-HSA-9646679;R-HSA-9641111;R-HSA-9646390;R-HSA-9641109;R-HSA-9646685;R-HSA-9641089;R-HSA-9640480;R-HSA-9641127;R-HSA-9646347;R-HSA-9641096;R-HSA-9646383;R-HSA-9674127;R-HSA-5205682;R-HSA-9646348
R-HSA-163210	Formation of ATP by chemiosmotic coupling	1	23	0.00156239	0.17367	0.368231	3	3	0.000226775	Homo sapiens	ATP5PD	R-HSA-164834;R-HSA-164832;R-HSA-164840
R-HSA-1181150	Signaling by NODAL	1	23	0.00156239	0.17367	0.368231	4	12	0.000907098	Homo sapiens	ACVR1C	R-HSA-1181155;R-HSA-1225894;R-HSA-1181351;R-HSA-1181355
R-HSA-2979096	NOTCH2 Activation and Transmission of Signal to the Nucleus	1	23	0.00156239	0.17367	0.368231	2	11	0.000831507	Homo sapiens	RPS27A	R-HSA-2172172;R-HSA-157629
R-HSA-8849932	Synaptic adhesion-like molecules	1	23	0.00156239	0.17367	0.368231	1	8	0.000604732	Homo sapiens	PTPRD	R-HSA-8855648
R-HSA-6804760	Regulation of TP53 Activity through Methylation	1	23	0.00156239	0.17367	0.368231	1	12	0.000907098	Homo sapiens	RPS27A	R-HSA-6804253
R-HSA-453279	Mitotic G1 phase and G1/S transition	3	173	0.0117519	0.173886	0.368231	4	99	0.00748356	Homo sapiens	E2F2;E2F3;RPS27A	R-HSA-187574;R-HSA-187575;R-HSA-1363331;R-HSA-9018017
R-HSA-5696399	Global Genome Nucleotide Excision Repair (GG-NER)	2	92	0.00624958	0.177511	0.368231	15	20	0.00151183	Homo sapiens	ACTR5;RPS27A	R-HSA-5690996;R-HSA-5690997;R-HSA-5696465;R-HSA-5696670;R-HSA-5691006;R-HSA-5696664;R-HSA-5691000;R-HSA-5691001;R-HSA-6790487;R-HSA-6790454;R-HSA-5690213;R-HSA-5689861;R-HSA-6782943;R-HSA-5696655;R-HSA-5690988
R-HSA-2565942	Regulation of PLK1 Activity at G2/M Transition	2	92	0.00624958	0.177511	0.368231	5	12	0.000907098	Homo sapiens	RPS27A;PAFAH1B1	R-HSA-3000335;R-HSA-3000319;R-HSA-2574845;R-HSA-3000310;R-HSA-2574840
R-HSA-168273	Influenza Viral RNA Transcription and Replication	3	176	0.0119557	0.180022	0.368231	2	14	0.00105828	Homo sapiens	RPL26;RPS27A	R-HSA-192704;R-HSA-192841
R-HSA-110320	Translesion Synthesis by POLH	1	24	0.00163032	0.180501	0.368231	7	8	0.000604732	Homo sapiens	RPS27A	R-HSA-5655170;R-HSA-5654989;R-HSA-5654986;R-HSA-110317;R-HSA-110316;R-HSA-110319;R-HSA-5654985
R-HSA-174048	APC/C:Cdc20 mediated degradation of Cyclin B	1	24	0.00163032	0.180501	0.368231	2	3	0.000226775	Homo sapiens	RPS27A	R-HSA-174227;R-HSA-174157
R-HSA-937041	IKK complex recruitment mediated by RIP1	1	24	0.00163032	0.180501	0.368231	1	3	0.000226775	Homo sapiens	RPS27A	R-HSA-168915
R-HSA-912631	Regulation of signaling by CBL	1	24	0.00163032	0.180501	0.368231	1	7	0.000529141	Homo sapiens	RPS27A	R-HSA-912627
R-HSA-1169410	Antiviral mechanism by IFN-stimulated genes	2	94	0.00638544	0.183433	0.368231	5	31	0.00234334	Homo sapiens	RNASEL;RPS27A	R-HSA-8985201;R-HSA-9009936;R-HSA-1169307;R-HSA-8985123;R-HSA-9009941
R-HSA-2408522	Selenoamino acid metabolism	3	180	0.0122274	0.188295	0.368231	2	33	0.00249452	Homo sapiens	RPL26;RPS27A	R-HSA-2408529;R-HSA-5333615
R-HSA-179409	APC-Cdc20 mediated degradation of Nek2A	1	26	0.00176618	0.193995	0.368231	2	3	0.000226775	Homo sapiens	RPS27A	R-HSA-179417;R-HSA-179421
R-HSA-450321	JNK (c-Jun kinases) phosphorylation and activation mediated by activated human TAK1	1	26	0.00176618	0.193995	0.368231	1	3	0.000226775	Homo sapiens	RPS27A	R-HSA-450337
R-HSA-9636383	Prevention of phagosomal-lysosomal fusion	1	26	0.00176618	0.193995	0.368231	2	11	0.000831507	Homo sapiens	RPS27A	R-HSA-9636439;R-HSA-9636461
R-HSA-3322077	Glycogen synthesis	1	26	0.00176618	0.193995	0.368231	2	24	0.0018142	Homo sapiens	RPS27A	R-HSA-3781009;R-HSA-3780995
R-HSA-5689603	UCH proteinases	2	98	0.00665716	0.195362	0.368231	5	11	0.000831507	Homo sapiens	ACTR5;RPS27A	R-HSA-5690790;R-HSA-5690759;R-HSA-5690319;R-HSA-2179291;R-HSA-5689544
R-HSA-5696397	Gap-filling DNA repair synthesis and ligation in GG-NER	1	27	0.00183411	0.200659	0.368231	2	2	0.000151183	Homo sapiens	RPS27A	R-HSA-5690997;R-HSA-5691001
R-HSA-2173795	Downregulation of SMAD2/3:SMAD4 transcriptional activity	1	27	0.00183411	0.200659	0.368231	9	21	0.00158742	Homo sapiens	RPS27A	R-HSA-870477;R-HSA-870479;R-HSA-2176503;R-HSA-2176502;R-HSA-870437;R-HSA-2186747;R-HSA-870449;R-HSA-2179276;R-HSA-2186767
R-HSA-8876384	Listeria monocytogenes entry into host cells	1	27	0.00183411	0.200659	0.368231	4	13	0.00098269	Homo sapiens	RPS27A	R-HSA-8876262;R-HSA-8876258;R-HSA-8876255;R-HSA-8877003
R-HSA-175474	Assembly Of The HIV Virion	1	27	0.00183411	0.200659	0.368231	4	16	0.00120946	Homo sapiens	RPS27A	R-HSA-184323;R-HSA-3149434;R-HSA-3149454;R-HSA-184269
R-HSA-450302	activated TAK1 mediates p38 MAPK activation	1	27	0.00183411	0.200659	0.368231	1	5	0.000377958	Homo sapiens	RPS27A	R-HSA-450346
R-HSA-5619115	Disorders of transmembrane transporters	4	280	0.0190204	0.203484	0.368231	9	87	0.00657646	Homo sapiens	ABCC6;SLC4A1;RPS27A	R-HSA-5678822;R-HSA-8866854;R-HSA-5690340;R-HSA-5678992;R-HSA-8866858;R-HSA-5656248;R-HSA-8866857;R-HSA-5679000;R-HSA-8866856
R-HSA-2173788	Downregulation of TGF-beta receptor signaling	1	28	0.00190204	0.207268	0.368231	8	28	0.00211656	Homo sapiens	RPS27A	R-HSA-173542;R-HSA-2176452;R-HSA-2187382;R-HSA-2169046;R-HSA-2187368;R-HSA-2179291;R-HSA-2169050;R-HSA-2179293
R-HSA-912694	Regulation of IFNA signaling	1	28	0.00190204	0.207268	0.368231	1	5	0.000377958	Homo sapiens	PTPN1	R-HSA-997311
R-HSA-9013507	NOTCH3 Activation and Transmission of Signal to the Nucleus	1	28	0.00190204	0.207268	0.368231	2	15	0.00113387	Homo sapiens	RPS27A	R-HSA-9013069;R-HSA-9021523
R-HSA-909733	Interferon alpha/beta signaling	3	191	0.0129747	0.211527	0.368231	4	22	0.00166301	Homo sapiens	PTPN1;RNASEL	R-HSA-997311;R-HSA-5223305;R-HSA-1015702;R-HSA-1015699
R-HSA-422475	Axon guidance	7	586	0.0398071	0.213801	0.368231	17	298	0.0225263	Homo sapiens	PLXND1;TRPC1;RPL26;RPS27A;GSPT2;SPTB	R-HSA-8986083;R-HSA-392751;R-HSA-416683;R-HSA-9011300;R-HSA-373739;R-HSA-392053;R-HSA-392054;R-HSA-416690;R-HSA-9014652;R-HSA-392051;R-HSA-9011313;R-HSA-391868;R-HSA-391871;R-HSA-9014610;R-HSA-391865;R-HSA-391866;R-HSA-622390
R-HSA-982772	Growth hormone receptor signaling	1	29	0.00196997	0.213824	0.368231	3	28	0.00211656	Homo sapiens	PTPN1	R-HSA-1169192;R-HSA-1169210;R-HSA-1168445
R-HSA-110314	Recognition of DNA damage by PCNA-containing replication complex	1	30	0.00203791	0.220325	0.368231	3	6	0.000453549	Homo sapiens	RPS27A	R-HSA-5655466;R-HSA-5655481;R-HSA-5652009
R-HSA-201451	Signaling by BMP	1	30	0.00203791	0.220325	0.368231	8	17	0.00128506	Homo sapiens	BMPR1A	R-HSA-201443;R-HSA-201475;R-HSA-201457;R-HSA-201648;R-HSA-201476;R-HSA-201821;R-HSA-201453;R-HSA-202604
R-HSA-420029	Tight junction interactions	1	30	0.00203791	0.220325	0.368231	1	3	0.000226775	Homo sapiens	F11R	R-HSA-419981
R-HSA-3295583	TRP channels	1	30	0.00203791	0.220325	0.368231	1	4	0.000302366	Homo sapiens	TRPC1	R-HSA-3295579
R-HSA-5357956	TNFR1-induced NFkappaB signaling pathway	1	30	0.00203791	0.220325	0.368231	1	5	0.000377958	Homo sapiens	RPS27A	R-HSA-5357757
R-HSA-70921	Histidine catabolism	1	30	0.00203791	0.220325	0.368231	1	8	0.000604732	Homo sapiens	HDC	R-HSA-977301
R-HSA-264876	Insulin processing	1	30	0.00203791	0.220325	0.368231	1	16	0.00120946	Homo sapiens	ERO1LB	R-HSA-264997
R-HSA-1296071	Potassium Channels	2	107	0.00726853	0.222524	0.368231	3	19	0.00143624	Homo sapiens	KCNJ6;KCNQ4	R-HSA-1013020;R-HSA-1013012;R-HSA-1296127
R-HSA-997272	Inhibition of voltage gated Ca2+ channels via Gbeta/gamma subunits	1	31	0.00210584	0.226773	0.368231	2	3	0.000226775	Homo sapiens	KCNJ6	R-HSA-1013020;R-HSA-1013012
R-HSA-1296041	Activation of G protein gated Potassium channels	1	31	0.00210584	0.226773	0.368231	2	3	0.000226775	Homo sapiens	KCNJ6	R-HSA-1013020;R-HSA-1013012
R-HSA-1296059	G protein gated Potassium channels	1	31	0.00210584	0.226773	0.368231	2	3	0.000226775	Homo sapiens	KCNJ6	R-HSA-1013020;R-HSA-1013012
R-HSA-8949613	Cristae formation	1	31	0.00210584	0.226773	0.368231	1	2	0.000151183	Homo sapiens	ATP5PD	R-HSA-8949580
R-HSA-5686938	Regulation of TLR by endogenous ligand	1	31	0.00210584	0.226773	0.368231	1	12	0.000907098	Homo sapiens	S100A8	R-HSA-5432849
R-HSA-5205647	Mitophagy	1	31	0.00210584	0.226773	0.368231	1	15	0.00113387	Homo sapiens	RPS27A	R-HSA-5205682
R-HSA-168255	Influenza Infection	3	200	0.013586	0.230981	0.368231	2	59	0.0044599	Homo sapiens	RPL26;RPS27A	R-HSA-192704;R-HSA-192841
R-HSA-5689901	Metalloprotease DUBs	1	32	0.00217377	0.233168	0.368231	5	6	0.000453549	Homo sapiens	RPS27A	R-HSA-5691431;R-HSA-5691381;R-HSA-5696547;R-HSA-5691411;R-HSA-5691439
R-HSA-2122948	Activated NOTCH1 Transmits Signal to the Nucleus	1	32	0.00217377	0.233168	0.368231	5	21	0.00158742	Homo sapiens	RPS27A	R-HSA-157632;R-HSA-1980074;R-HSA-1980118;R-HSA-1912357;R-HSA-1912386
R-HSA-1660514	Synthesis of PIPs at the Golgi membrane	1	32	0.00217377	0.233168	0.368231	2	11	0.000831507	Homo sapiens	PI4KB	R-HSA-1676152;R-HSA-1675883
R-HSA-9637687	Suppression of phagosomal maturation	1	32	0.00217377	0.233168	0.368231	2	17	0.00128506	Homo sapiens	RPS27A	R-HSA-9636439;R-HSA-9636461
R-HSA-8866652	Synthesis of active ubiquitin: roles of E1 and E2 enzymes	1	33	0.0022417	0.239511	0.368231	13	16	0.00120946	Homo sapiens	RPS27A	R-HSA-8852134;R-HSA-8852133;R-HSA-8852132;R-HSA-8852131;R-HSA-8865090;R-HSA-8852130;R-HSA-8852129;R-HSA-8852128;R-HSA-8865098;R-HSA-8852136;R-HSA-8852127;R-HSA-8853503;R-HSA-8865050
R-HSA-445095	Interaction between L1 and Ankyrins	1	33	0.0022417	0.239511	0.368231	2	4	0.000302366	Homo sapiens	SPTB	R-HSA-392751;R-HSA-373739
R-HSA-901032	ER Quality Control Compartment (ERQC)	1	33	0.0022417	0.239511	0.368231	2	9	0.000680324	Homo sapiens	RPS27A	R-HSA-1022127;R-HSA-8867288
R-HSA-5654732	Negative regulation of FGFR3 signaling	1	34	0.00230963	0.245802	0.368231	3	14	0.00105828	Homo sapiens	RPS27A	R-HSA-5654679;R-HSA-934604;R-HSA-1295621
R-HSA-171319	Telomere Extension By Telomerase	1	34	0.00230963	0.245802	0.368231	2	10	0.000755915	Homo sapiens	ANKRD28	R-HSA-163096;R-HSA-9686524
R-HSA-917729	Endosomal Sorting Complex Required For Transport (ESCRT)	1	35	0.00237756	0.252041	0.368231	4	4	0.000302366	Homo sapiens	RPS27A	R-HSA-917693;R-HSA-917700;R-HSA-917730;R-HSA-917696
R-HSA-5656169	Termination of translesion DNA synthesis	1	35	0.00237756	0.252041	0.368231	6	9	0.000680324	Homo sapiens	RPS27A	R-HSA-5653766;R-HSA-5653838;R-HSA-5653756;R-HSA-5653770;R-HSA-5653754;R-HSA-5655193
R-HSA-5654733	Negative regulation of FGFR4 signaling	1	35	0.00237756	0.252041	0.368231	3	14	0.00105828	Homo sapiens	RPS27A	R-HSA-934604;R-HSA-1295621;R-HSA-5654684
R-HSA-9675108	Nervous system development	7	622	0.0422526	0.257988	0.368231	17	324	0.0244916	Homo sapiens	PLXND1;TRPC1;RPL26;RPS27A;GSPT2;SPTB	R-HSA-8986083;R-HSA-392751;R-HSA-416683;R-HSA-9011300;R-HSA-373739;R-HSA-392053;R-HSA-392054;R-HSA-416690;R-HSA-9014652;R-HSA-392051;R-HSA-9011313;R-HSA-391868;R-HSA-391871;R-HSA-9014610;R-HSA-391865;R-HSA-391866;R-HSA-622390
R-HSA-8863795	Downregulation of ERBB2 signaling	1	36	0.00244549	0.258229	0.368231	7	14	0.00105828	Homo sapiens	RPS27A	R-HSA-1918092;R-HSA-1358789;R-HSA-1918095;R-HSA-1358790;R-HSA-1358797;R-HSA-1358792;R-HSA-1358795
R-HSA-936440	Negative regulators of DDX58/IFIH1 signaling	1	36	0.00244549	0.258229	0.368231	4	13	0.00098269	Homo sapiens	RPS27A	R-HSA-990526;R-HSA-936381;R-HSA-936475;R-HSA-936390
R-HSA-380972	Energy dependent regulation of mTOR by LKB1-AMPK	1	36	0.00244549	0.258229	0.368231	2	7	0.000529141	Homo sapiens	STRADB	R-HSA-200421;R-HSA-380942
R-HSA-2173789	TGF-beta receptor signaling activates SMADs	1	36	0.00244549	0.258229	0.368231	8	39	0.00294807	Homo sapiens	RPS27A	R-HSA-173542;R-HSA-2176452;R-HSA-2187382;R-HSA-2169046;R-HSA-2187368;R-HSA-2179291;R-HSA-2169050;R-HSA-2179293
R-HSA-5696398	Nucleotide Excision Repair	2	119	0.00808369	0.259146	0.368231	28	37	0.00279689	Homo sapiens	ACTR5;RPS27A	R-HSA-9684118;R-HSA-5696465;R-HSA-5696670;R-HSA-6781867;R-HSA-5696664;R-HSA-6790454;R-HSA-6782069;R-HSA-6782004;R-HSA-5689861;R-HSA-6782131;R-HSA-5696655;R-HSA-6782141;R-HSA-6782204;R-HSA-6782138;R-HSA-5690996;R-HSA-5690997;R-HSA-6782211;R-HSA-6782208;R-HSA-5691006;R-HSA-5691000;R-HSA-5691001;R-HSA-6790487;R-HSA-5690213;R-HSA-6782227;R-HSA-6782224;R-HSA-6782943;R-HSA-5690988;R-HSA-6782234
R-HSA-453274	Mitotic G2-G2/M phases	3	214	0.0145371	0.261849	0.368231	20	80	0.00604732	Homo sapiens	E2F3;RPS27A;PAFAH1B1	R-HSA-3000335;R-HSA-380455;R-HSA-187937;R-HSA-380294;R-HSA-8854051;R-HSA-8852354;R-HSA-380303;R-HSA-8853419;R-HSA-8854071;R-HSA-380311;R-HSA-3000319;R-HSA-187959;R-HSA-380272;R-HSA-8853405;R-HSA-2574845;R-HSA-8854044;R-HSA-3000310;R-HSA-8854041;R-HSA-380283;R-HSA-2574840
R-HSA-182971	EGFR downregulation	1	37	0.00251342	0.264366	0.368231	6	22	0.00166301	Homo sapiens	RPS27A	R-HSA-183089;R-HSA-182993;R-HSA-182986;R-HSA-183051;R-HSA-183084;R-HSA-183036
R-HSA-1296065	Inwardly rectifying K+ channels	1	38	0.00258135	0.270453	0.368231	2	7	0.000529141	Homo sapiens	KCNJ6	R-HSA-1013020;R-HSA-1013012
R-HSA-5668599	RHO GTPases Activate NADPH Oxidases	1	38	0.00258135	0.270453	0.368231	2	14	0.00105828	Homo sapiens	S100A8	R-HSA-9626848;R-HSA-5668629
R-HSA-1980145	Signaling by NOTCH2	1	38	0.00258135	0.270453	0.368231	2	20	0.00151183	Homo sapiens	RPS27A	R-HSA-2172172;R-HSA-157629
R-HSA-162588	Budding and maturation of HIV virion	1	39	0.00264928	0.27649	0.368231	2	4	0.000302366	Homo sapiens	RPS27A	R-HSA-3159227;R-HSA-3139027
R-HSA-5654726	Negative regulation of FGFR1 signaling	1	39	0.00264928	0.27649	0.368231	3	15	0.00113387	Homo sapiens	RPS27A	R-HSA-934604;R-HSA-5654672;R-HSA-1295621
R-HSA-445989	TAK1 activates NFkB by phosphorylation and activation of IKKs complex	1	39	0.00264928	0.27649	0.368231	1	5	0.000377958	Homo sapiens	RPS27A	R-HSA-168184
R-HSA-2173796	SMAD2/SMAD3:SMAD4 heterotrimer regulates transcription	1	39	0.00264928	0.27649	0.368231	2	17	0.00128506	Homo sapiens	RPS27A	R-HSA-2186785;R-HSA-2186780
R-HSA-5365859	RA biosynthesis pathway	1	39	0.00264928	0.27649	0.368231	1	11	0.000831507	Homo sapiens	DHRS9	R-HSA-5362518
R-HSA-4791275	Signaling by WNT in cancer	1	39	0.00264928	0.27649	0.368231	1	16	0.00120946	Homo sapiens	DKK2	R-HSA-5339711
R-HSA-354192	Integrin signaling	1	39	0.00264928	0.27649	0.368231	1	24	0.0018142	Homo sapiens	PTPN1	R-HSA-377643
R-HSA-168638	NOD1/2 Signaling Pathway	1	40	0.00271721	0.282477	0.368231	7	18	0.00136065	Homo sapiens	RPS27A	R-HSA-741386;R-HSA-688136;R-HSA-688985;R-HSA-688137;R-HSA-706479;R-HSA-741411;R-HSA-168184
R-HSA-4090294	SUMOylation of intracellular receptors	1	40	0.00271721	0.282477	0.368231	2	25	0.00188979	Homo sapiens	NR5A1	R-HSA-4546385;R-HSA-4546386
R-HSA-2022928	HS-GAG biosynthesis	1	40	0.00271721	0.282477	0.368231	1	14	0.00105828	Homo sapiens	HS6ST3	R-HSA-2076419
R-HSA-8964539	Glutamate and glutamine metabolism	1	40	0.00271721	0.282477	0.368231	1	14	0.00105828	Homo sapiens	GLUL	R-HSA-70606
R-HSA-1236382	Constitutive Signaling by Ligand-Responsive EGFR Cancer Variants	1	40	0.00271721	0.282477	0.368231	1	23	0.0017386	Homo sapiens	RPS27A	R-HSA-1225956
R-HSA-5637815	Signaling by Ligand-Responsive EGFR Variants in Cancer	1	40	0.00271721	0.282477	0.368231	1	23	0.0017386	Homo sapiens	RPS27A	R-HSA-1225956
R-HSA-5696400	Dual Incision in GG-NER	1	41	0.00278514	0.288415	0.368231	2	3	0.000226775	Homo sapiens	RPS27A	R-HSA-5690213;R-HSA-5690988
R-HSA-5654727	Negative regulation of FGFR2 signaling	1	41	0.00278514	0.288415	0.368231	3	14	0.00105828	Homo sapiens	RPS27A	R-HSA-934604;R-HSA-5654677;R-HSA-1295621
R-HSA-5675482	Regulation of necroptotic cell death	1	41	0.00278514	0.288415	0.368231	3	18	0.00136065	Homo sapiens	RPS27A	R-HSA-5675470;R-HSA-9686920;R-HSA-9688831
R-HSA-901042	Calnexin/calreticulin cycle	1	41	0.00278514	0.288415	0.368231	2	13	0.00098269	Homo sapiens	RPS27A	R-HSA-1022127;R-HSA-8867288
R-HSA-392154	Nitric oxide stimulates guanylate cyclase	1	41	0.00278514	0.288415	0.368231	1	7	0.000529141	Homo sapiens	MRVI1	R-HSA-418442
R-HSA-5357905	Regulation of TNFR1 signaling	1	41	0.00278514	0.288415	0.368231	2	17	0.00128506	Homo sapiens	RPS27A	R-HSA-5693108;R-HSA-5357845
R-HSA-6783310	Fanconi Anemia Pathway	1	42	0.00285307	0.294305	0.368231	6	13	0.00098269	Homo sapiens	RPS27A	R-HSA-6786166;R-HSA-6785732;R-HSA-6785986;R-HSA-6785361;R-HSA-6786171;R-HSA-6786155
R-HSA-5173105	O-linked glycosylation	2	132	0.00896678	0.298907	0.368231	1	28	0.00211656	Homo sapiens	GALNT5;SLCO5A1	R-HSA-913675
R-HSA-5689896	Ovarian tumor domain proteases	1	43	0.002921	0.300146	0.368231	7	14	0.00105828	Homo sapiens	RPS27A	R-HSA-5690870;R-HSA-688136;R-HSA-936381;R-HSA-8869506;R-HSA-8865182;R-HSA-5690827;R-HSA-5690856
R-HSA-8982491	Glycogen metabolism	1	43	0.002921	0.300146	0.368231	2	39	0.00294807	Homo sapiens	RPS27A	R-HSA-3781009;R-HSA-3780995
R-HSA-1296072	Voltage gated Potassium channels	1	44	0.00298893	0.305939	0.368231	1	1	7.55915e-05	Homo sapiens	KCNQ4	R-HSA-1296127
R-HSA-3769402	Deactivation of the beta-catenin transactivating complex	1	44	0.00298893	0.305939	0.368231	1	14	0.00105828	Homo sapiens	RPS27A	R-HSA-3322429
R-HSA-72766	Translation	4	339	0.0230283	0.309659	0.368231	25	99	0.00748356	Homo sapiens	RPL26;RPS27A;GSPT2	R-HSA-1799326;R-HSA-156808;R-HSA-156823;R-HSA-156826;R-HSA-157849;R-HSA-72671;R-HSA-72673;R-HSA-72672;R-HSA-141671;R-HSA-72676;R-HSA-156907;R-HSA-72619;R-HSA-141673;R-HSA-72621;R-HSA-6800138;R-HSA-156915;R-HSA-156912;R-HSA-72691;R-HSA-72697;R-HSA-141691;R-HSA-1799330;R-HSA-156923;R-HSA-1799329;R-HSA-1799335;R-HSA-1799332
R-HSA-452723	Transcriptional regulation of pluripotent stem cells	1	45	0.00305686	0.311684	0.368231	1	35	0.0026457	Homo sapiens	NR5A1	R-HSA-452392
R-HSA-5696395	Formation of Incision Complex in GG-NER	1	47	0.00319272	0.323034	0.368231	7	10	0.000755915	Homo sapiens	RPS27A	R-HSA-6790487;R-HSA-6790454;R-HSA-5690996;R-HSA-5689861;R-HSA-5696465;R-HSA-5696670;R-HSA-5691000
R-HSA-1643713	Signaling by EGFR in Cancer	1	47	0.00319272	0.323034	0.368231	1	42	0.00317484	Homo sapiens	RPS27A	R-HSA-1225956
R-HSA-110313	Translesion synthesis by Y family DNA polymerases bypasses lesions on DNA template	1	48	0.00326065	0.328639	0.368231	23	28	0.00211656	Homo sapiens	RPS27A	R-HSA-5652151;R-HSA-5655892;R-HSA-5656148;R-HSA-110307;R-HSA-110308;R-HSA-110311;R-HSA-5656158;R-HSA-5653756;R-HSA-5655965;R-HSA-5653754;R-HSA-110317;R-HSA-5655835;R-HSA-110316;R-HSA-110319;R-HSA-5655193;R-HSA-5653766;R-HSA-5655170;R-HSA-5653838;R-HSA-5654989;R-HSA-5653770;R-HSA-5654986;R-HSA-5656105;R-HSA-5654985
R-HSA-991365	Activation of GABAB receptors	1	49	0.00332858	0.334199	0.368231	2	8	0.000604732	Homo sapiens	KCNJ6	R-HSA-1013020;R-HSA-1013012
R-HSA-977444	GABA B receptor activation	1	49	0.00332858	0.334199	0.368231	2	9	0.000680324	Homo sapiens	KCNJ6	R-HSA-1013020;R-HSA-1013012
R-HSA-5218859	Regulated Necrosis	1	49	0.00332858	0.334199	0.368231	3	34	0.00257011	Homo sapiens	RPS27A	R-HSA-5675470;R-HSA-9686920;R-HSA-9688831
R-HSA-5213460	RIPK1-mediated regulated necrosis	1	49	0.00332858	0.334199	0.368231	3	34	0.00257011	Homo sapiens	RPS27A	R-HSA-5675470;R-HSA-9686920;R-HSA-9688831
R-HSA-5675221	Negative regulation of MAPK pathway	1	49	0.00332858	0.334199	0.368231	1	17	0.00128506	Homo sapiens	RPS27A	R-HSA-5674022
R-HSA-211733	Regulation of activated PAK-2p34 by proteasome mediated degradation	1	50	0.00339651	0.339712	0.368231	2	2	0.000151183	Homo sapiens	RPS27A	R-HSA-211715;R-HSA-211734
R-HSA-512988	Interleukin-3, Interleukin-5 and GM-CSF signaling	1	50	0.00339651	0.339712	0.368231	1	38	0.00287248	Homo sapiens	RPS27A	R-HSA-912627
R-HSA-350562	Regulation of ornithine decarboxylase (ODC)	1	51	0.00346444	0.34518	0.368231	4	4	0.000302366	Homo sapiens	ODC1	R-HSA-353125;R-HSA-350567;R-HSA-350578;R-HSA-350600
R-HSA-75893	TNF signaling	1	51	0.00346444	0.34518	0.368231	3	32	0.00241893	Homo sapiens	RPS27A	R-HSA-5693108;R-HSA-5357845;R-HSA-5357757
R-HSA-5654743	Signaling by FGFR4	1	51	0.00346444	0.34518	0.368231	3	41	0.00309925	Homo sapiens	RPS27A	R-HSA-934604;R-HSA-1295621;R-HSA-5654684
R-HSA-165159	MTOR signalling	1	51	0.00346444	0.34518	0.368231	2	29	0.00219215	Homo sapiens	STRADB	R-HSA-200421;R-HSA-380942
R-HSA-9637690	Response of Mtb to phagocytosis	1	51	0.00346444	0.34518	0.368231	2	30	0.00226775	Homo sapiens	RPS27A	R-HSA-9636439;R-HSA-9636461
R-HSA-9648002	RAS processing	1	52	0.00353237	0.350604	0.368231	1	21	0.00158742	Homo sapiens	RPS27A	R-HSA-9653514
R-HSA-1632852	Macroautophagy	2	150	0.0101895	0.353344	0.368231	15	87	0.00657646	Homo sapiens	ABCC6;RPS27A	R-HSA-9646354;R-HSA-9646679;R-HSA-9641111;R-HSA-9646390;R-HSA-9641109;R-HSA-9646685;R-HSA-9641089;R-HSA-9640480;R-HSA-9641127;R-HSA-9646347;R-HSA-9641096;R-HSA-9646383;R-HSA-9674127;R-HSA-5205682;R-HSA-9646348
R-HSA-180534	Vpu mediated degradation of CD4	1	53	0.0036003	0.355982	0.368231	2	5	0.000377958	Homo sapiens	RPS27A	R-HSA-180597;R-HSA-180573
R-HSA-5654741	Signaling by FGFR3	1	53	0.0036003	0.355982	0.368231	3	43	0.00325043	Homo sapiens	RPS27A	R-HSA-5654679;R-HSA-934604;R-HSA-1295621
R-HSA-76009	Platelet Aggregation (Plug Formation)	1	53	0.0036003	0.355982	0.368231	1	27	0.00204097	Homo sapiens	PTPN1	R-HSA-377643
R-HSA-8939211	ESR-mediated signaling	3	256	0.0173901	0.356479	0.368231	7	110	0.00831507	Homo sapiens	GREB1	R-HSA-9011961;R-HSA-9011949;R-HSA-9011950;R-HSA-9011952;R-HSA-9012000;R-HSA-9038052;R-HSA-9011958
R-HSA-2262752	Cellular responses to stress	7	700	0.0475511	0.360989	0.368231	21	230	0.017386	Homo sapiens	IL8;E2F2;E2F3;RPL26;RPS27A	R-HSA-3790137;R-HSA-1234163;R-HSA-3240787;R-HSA-9633008;R-HSA-3209109;R-HSA-3857308;R-HSA-6804879;R-HSA-3240765;R-HSA-1234175;R-HSA-3788724;R-HSA-1234172;R-HSA-3240766;R-HSA-3788745;R-HSA-3209096;R-HSA-3240777;R-HSA-9633742;R-HSA-1234159;R-HSA-3240783;R-HSA-9634669;R-HSA-3240782;R-HSA-9633005
R-HSA-69613	p53-Independent G1/S DNA damage checkpoint	1	54	0.00366823	0.361317	0.368231	2	4	0.000302366	Homo sapiens	RPS27A	R-HSA-69600;R-HSA-69598
R-HSA-69610	p53-Independent DNA Damage Response	1	54	0.00366823	0.361317	0.368231	2	4	0.000302366	Homo sapiens	RPS27A	R-HSA-69600;R-HSA-69598
R-HSA-69601	Ubiquitin Mediated Degradation of Phosphorylated Cdc25A	1	54	0.00366823	0.361317	0.368231	2	4	0.000302366	Homo sapiens	RPS27A	R-HSA-69600;R-HSA-69598
R-HSA-169911	Regulation of Apoptosis	1	54	0.00366823	0.361317	0.368231	2	5	0.000377958	Homo sapiens	RPS27A	R-HSA-211715;R-HSA-211734
R-HSA-75815	Ubiquitin-dependent degradation of Cyclin D	1	54	0.00366823	0.361317	0.368231	2	5	0.000377958	Homo sapiens	RPS27A	R-HSA-75825;R-HSA-75824
R-HSA-349425	Autodegradation of the E3 ubiquitin ligase COP1	1	54	0.00366823	0.361317	0.368231	2	5	0.000377958	Homo sapiens	RPS27A	R-HSA-264444;R-HSA-264458
R-HSA-72695	Formation of the ternary complex, and subsequently, the 43S complex	1	54	0.00366823	0.361317	0.368231	1	3	0.000226775	Homo sapiens	RPS27A	R-HSA-72691
R-HSA-8854050	FBXL7 down-regulates AURKA during mitotic entry and in early mitosis	1	55	0.00373616	0.366608	0.368231	4	6	0.000453549	Homo sapiens	RPS27A	R-HSA-8854071;R-HSA-8854051;R-HSA-8854044;R-HSA-8854041
R-HSA-174113	SCF-beta-TrCP mediated degradation of Emi1	1	55	0.00373616	0.366608	0.368231	2	3	0.000226775	Homo sapiens	RPS27A	R-HSA-174203;R-HSA-174159
R-HSA-2173793	Transcriptional activity of SMAD2/SMAD3:SMAD4 heterotrimer	1	55	0.00373616	0.366608	0.368231	11	38	0.00287248	Homo sapiens	RPS27A	R-HSA-870477;R-HSA-2186785;R-HSA-870479;R-HSA-2176503;R-HSA-2176502;R-HSA-870437;R-HSA-2186747;R-HSA-870449;R-HSA-2179276;R-HSA-2186780;R-HSA-2186767
R-HSA-381119	Unfolded Protein Response (UPR)	2	155	0.0105292	0.368231	0.368231	1	94	0.0071056	Homo sapiens	IL8	R-HSA-517731
R-HSA-180585	Vif-mediated degradation of APOBEC3G	1	56	0.00380409	0.371855	0.371855	2	4	0.000302366	Homo sapiens	RPS27A	R-HSA-180603;R-HSA-180540
R-HSA-6781823	Formation of TC-NER Pre-Incision Complex	1	56	0.00380409	0.371855	0.371855	3	7	0.000529141	Homo sapiens	RPS27A	R-HSA-6782069;R-HSA-6782004;R-HSA-6781867
R-HSA-450408	AUF1 (hnRNP D0) binds and destabilizes mRNA	1	56	0.00380409	0.371855	0.371855	1	4	0.000302366	Homo sapiens	RPS27A	R-HSA-450580
R-HSA-9031628	NGF-stimulated transcription	1	56	0.00380409	0.371855	0.371855	2	37	0.00279689	Homo sapiens	SGK1	R-HSA-9612501;R-HSA-9612509
R-HSA-73893	DNA Damage Bypass	1	57	0.00387202	0.377059	0.377059	26	34	0.00257011	Homo sapiens	RPS27A	R-HSA-5655892;R-HSA-5656148;R-HSA-5656158;R-HSA-5655965;R-HSA-5655835;R-HSA-5655193;R-HSA-5653766;R-HSA-5655170;R-HSA-5653838;R-HSA-5654989;R-HSA-5653770;R-HSA-5654986;R-HSA-5654985;R-HSA-5652151;R-HSA-110307;R-HSA-110308;R-HSA-110311;R-HSA-5653756;R-HSA-5653754;R-HSA-110317;R-HSA-110316;R-HSA-110319;R-HSA-5655481;R-HSA-5655466;R-HSA-5656105;R-HSA-5652009
R-HSA-4641258	Degradation of DVL	1	57	0.00387202	0.377059	0.377059	4	7	0.000529141	Homo sapiens	RPS27A	R-HSA-4641159;R-HSA-1504193;R-HSA-1504190;R-HSA-4641260
R-HSA-4641257	Degradation of AXIN	1	57	0.00387202	0.377059	0.377059	4	8	0.000604732	Homo sapiens	RPS27A	R-HSA-3640861;R-HSA-3640874;R-HSA-4641256;R-HSA-4641129
R-HSA-8941858	Regulation of RUNX3 expression and activity	1	57	0.00387202	0.377059	0.377059	3	9	0.000680324	Homo sapiens	RPS27A	R-HSA-8952408;R-HSA-8952382;R-HSA-8952419
R-HSA-9604323	Negative regulation of NOTCH4 signaling	1	57	0.00387202	0.377059	0.377059	2	6	0.000453549	Homo sapiens	RPS27A	R-HSA-9604642;R-HSA-9604629
R-HSA-532668	N-glycan trimming in the ER and Calnexin/Calreticulin cycle	1	57	0.00387202	0.377059	0.377059	4	18	0.00136065	Homo sapiens	RPS27A	R-HSA-1022127;R-HSA-8853379;R-HSA-8850594;R-HSA-8867288
R-HSA-380108	Chemokine receptors bind chemokines	1	57	0.00387202	0.377059	0.377059	2	19	0.00143624	Homo sapiens	IL8	R-HSA-373813;R-HSA-373791
R-HSA-2122947	NOTCH1 Intracellular Domain Regulates Transcription	1	57	0.00387202	0.377059	0.377059	1	18	0.00136065	Homo sapiens	RPS27A	R-HSA-1852623
R-HSA-2453902	The canonical retinoid cycle in rods (twilight vision)	1	57	0.00387202	0.377059	0.377059	1	25	0.00188979	Homo sapiens	DHRS9	R-HSA-2454081
R-HSA-109582	Hemostasis	8	831	0.05645	0.3839	0.3839	6	333	0.025172	Homo sapiens	CFD;PTPN1;HBE1;MRVI1;HBD;F11R	R-HSA-1008220;R-HSA-202726;R-HSA-481007;R-HSA-418442;R-HSA-202718;R-HSA-377643
R-HSA-8953897	Cellular responses to external stimuli	7	718	0.0487739	0.385497	0.385497	21	261	0.0197294	Homo sapiens	IL8;E2F2;E2F3;RPL26;RPS27A	R-HSA-3790137;R-HSA-1234163;R-HSA-3240787;R-HSA-9633008;R-HSA-3209109;R-HSA-3857308;R-HSA-6804879;R-HSA-3240765;R-HSA-1234175;R-HSA-3788724;R-HSA-1234172;R-HSA-3240766;R-HSA-3788745;R-HSA-3209096;R-HSA-3240777;R-HSA-9633742;R-HSA-1234159;R-HSA-3240783;R-HSA-9634669;R-HSA-3240782;R-HSA-9633005
R-HSA-68827	CDT1 association with the CDC6:ORC:origin complex	1	59	0.00400788	0.387339	0.387339	2	3	0.000226775	Homo sapiens	RPS27A	R-HSA-68825;R-HSA-68712
R-HSA-69541	Stabilization of p53	1	59	0.00400788	0.387339	0.387339	4	15	0.00113387	Homo sapiens	RPS27A	R-HSA-6804724;R-HSA-6804879;R-HSA-264444;R-HSA-264458
R-HSA-373752	Netrin-1 signaling	1	59	0.00400788	0.387339	0.387339	1	37	0.00279689	Homo sapiens	TRPC1	R-HSA-622390
R-HSA-9682385	FLT3 signaling in disease	1	59	0.00400788	0.387339	0.387339	1	52	0.00393076	Homo sapiens	RPS27A	R-HSA-9706356
R-HSA-199977	ER to Golgi Anterograde Transport	2	164	0.0111405	0.394684	0.394684	7	39	0.00294807	Homo sapiens	ANKRD28;SPTB	R-HSA-6807877;R-HSA-5694421;R-HSA-6809011;R-HSA-6807875;R-HSA-6809010;R-HSA-6809006;R-HSA-6809003
R-HSA-9006931	Signaling by Nuclear Receptors	4	385	0.0261531	0.395959	0.395959	8	191	0.014438	Homo sapiens	DHRS9;GREB1	R-HSA-9011961;R-HSA-9011949;R-HSA-5362518;R-HSA-9011950;R-HSA-9011952;R-HSA-9012000;R-HSA-9038052;R-HSA-9011958
R-HSA-8866654	E3 ubiquitin ligases ubiquitinate target proteins	1	61	0.00414374	0.397451	0.397451	16	16	0.00120946	Homo sapiens	RPS27A	R-HSA-8943080;R-HSA-8943083;R-HSA-8938829;R-HSA-8943040;R-HSA-8943041;R-HSA-8939335;R-HSA-8953946;R-HSA-8939323;R-HSA-8943003;R-HSA-8953917;R-HSA-8938815;R-HSA-8943007;R-HSA-8938770;R-HSA-8942099;R-HSA-8938773;R-HSA-8942101
R-HSA-5362768	Hh mutants are degraded by ERAD	1	61	0.00414374	0.397451	0.397451	2	6	0.000453549	Homo sapiens	RPS27A	R-HSA-5387392;R-HSA-5483238
R-HSA-5676590	NIK-->noncanonical NF-kB signaling	1	61	0.00414374	0.397451	0.397451	2	9	0.000680324	Homo sapiens	RPS27A	R-HSA-5607731;R-HSA-5607725
R-HSA-177929	Signaling by EGFR	1	61	0.00414374	0.397451	0.397451	6	49	0.00370398	Homo sapiens	RPS27A	R-HSA-183089;R-HSA-182993;R-HSA-182986;R-HSA-183051;R-HSA-183084;R-HSA-183036
R-HSA-9612973	Autophagy	2	166	0.0112764	0.400496	0.400496	26	108	0.00816388	Homo sapiens	ABCC6;RPS27A	R-HSA-9646354;R-HSA-9646679;R-HSA-9641111;R-HSA-9641109;R-HSA-9631065;R-HSA-9624158;R-HSA-9646685;R-HSA-9631068;R-HSA-9641089;R-HSA-9646347;R-HSA-9641096;R-HSA-9674127;R-HSA-9626060;R-HSA-9646348;R-HSA-9646390;R-HSA-9622840;R-HSA-9640480;R-HSA-9641127;R-HSA-9625188;R-HSA-9620197;R-HSA-9615721;R-HSA-9646383;R-HSA-9622831;R-HSA-5205682;R-HSA-9625196;R-HSA-9625197
R-HSA-72649	Translation initiation complex formation	1	62	0.00421167	0.402445	0.402445	2	2	0.000151183	Homo sapiens	RPS27A	R-HSA-156808;R-HSA-157849
R-HSA-187577	SCF(Skp2)-mediated degradation of p27/p21	1	62	0.00421167	0.402445	0.402445	2	7	0.000529141	Homo sapiens	RPS27A	R-HSA-187574;R-HSA-187575
R-HSA-5610783	Degradation of GLI2 by the proteasome	1	62	0.00421167	0.402445	0.402445	1	5	0.000377958	Homo sapiens	RPS27A	R-HSA-5610745
R-HSA-5610785	GLI3 is processed to GLI3R by the proteasome	1	62	0.00421167	0.402445	0.402445	1	5	0.000377958	Homo sapiens	RPS27A	R-HSA-5610746
R-HSA-5610780	Degradation of GLI1 by the proteasome	1	62	0.00421167	0.402445	0.402445	1	6	0.000453549	Homo sapiens	RPS27A	R-HSA-5610742
R-HSA-5654736	Signaling by FGFR1	1	62	0.00421167	0.402445	0.402445	3	48	0.00362839	Homo sapiens	RPS27A	R-HSA-934604;R-HSA-5654672;R-HSA-1295621
R-HSA-5693532	DNA Double-Strand Break Repair	2	168	0.0114123	0.406283	0.406283	7	111	0.00839066	Homo sapiens	EYA4;RPS27A	R-HSA-5684071;R-HSA-5683077;R-HSA-5683967;R-HSA-5683964;R-HSA-5682858;R-HSA-9701000;R-HSA-5693593
R-HSA-6811436	COPI-independent Golgi-to-ER retrograde traffic	1	63	0.0042796	0.407398	0.407398	2	7	0.000529141	Homo sapiens	PAFAH1B1	R-HSA-8849350;R-HSA-8848484
R-HSA-174084	Autodegradation of Cdh1 by Cdh1:APC/C	1	64	0.00434753	0.41231	0.41231	2	2	0.000151183	Homo sapiens	RPS27A	R-HSA-174058;R-HSA-174057
R-HSA-72702	Ribosomal scanning and start codon recognition	1	64	0.00434753	0.41231	0.41231	2	2	0.000151183	Homo sapiens	RPS27A	R-HSA-72697;R-HSA-72621
R-HSA-5387390	Hh mutants abrogate ligand secretion	1	64	0.00434753	0.41231	0.41231	2	7	0.000529141	Homo sapiens	RPS27A	R-HSA-5387392;R-HSA-5483238
R-HSA-9607240	FLT3 Signaling	1	64	0.00434753	0.41231	0.41231	1	43	0.00325043	Homo sapiens	RPS27A	R-HSA-9706354
R-HSA-6782210	Gap-filling DNA repair synthesis and ligation in TC-NER	1	66	0.00448339	0.422013	0.422013	2	2	0.000151183	Homo sapiens	RPS27A	R-HSA-6782227;R-HSA-6782208
R-HSA-72662	Activation of the mRNA upon binding of the cap-binding complex and eIFs, and subsequent binding to 43S	1	66	0.00448339	0.422013	0.422013	2	6	0.000453549	Homo sapiens	RPS27A	R-HSA-156808;R-HSA-157849
R-HSA-5607761	Dectin-1 mediated noncanonical NF-kB signaling	1	66	0.00448339	0.422013	0.422013	2	9	0.000680324	Homo sapiens	RPS27A	R-HSA-5607731;R-HSA-5607725
R-HSA-4608870	Asymmetric localization of PCP proteins	1	66	0.00448339	0.422013	0.422013	1	7	0.000529141	Homo sapiens	RPS27A	R-HSA-4608852
R-HSA-913531	Interferon Signaling	4	401	0.02724	0.425777	0.425777	10	69	0.00521581	Homo sapiens	PTPN1;RNASEL;RPS27A	R-HSA-997311;R-HSA-877308;R-HSA-5223305;R-HSA-8985201;R-HSA-9009936;R-HSA-1015702;R-HSA-1169307;R-HSA-8985123;R-HSA-9009941;R-HSA-1015699
R-HSA-9033241	Peroxisomal protein import	1	67	0.00455132	0.426805	0.426805	12	26	0.00196538	Homo sapiens	RPS27A	R-HSA-8953946;R-HSA-9033499;R-HSA-9033485;R-HSA-9033533;R-HSA-9033516;R-HSA-8953917;R-HSA-9033505;R-HSA-9033491;R-HSA-9033509;R-HSA-9033527;R-HSA-9033478;R-HSA-9033526
R-HSA-977443	GABA receptor activation	1	67	0.00455132	0.426805	0.426805	2	12	0.000907098	Homo sapiens	KCNJ6	R-HSA-1013020;R-HSA-1013012
R-HSA-421270	Cell-cell junction organization	1	67	0.00455132	0.426805	0.426805	1	21	0.00158742	Homo sapiens	F11R	R-HSA-419981
R-HSA-5688426	Deubiquitination	3	288	0.0195639	0.427835	0.427835	56	77	0.00582055	Homo sapiens	ACTR5;ABCC6;RPS27A	R-HSA-5690196;R-HSA-688136;R-HSA-6782820;R-HSA-8869506;R-HSA-5689950;R-HSA-5696605;R-HSA-5688797;R-HSA-5696600;R-HSA-6781814;R-HSA-5696960;R-HSA-8865182;R-HSA-5690319;R-HSA-5690827;R-HSA-5696968;R-HSA-5689544;R-HSA-3640872;R-HSA-5690870;R-HSA-5689972;R-HSA-5689973;R-HSA-6781764;R-HSA-5691381;R-HSA-5696627;R-HSA-5697009;R-HSA-870437;R-HSA-6781897;R-HSA-6783177;R-HSA-5696997;R-HSA-936381;R-HSA-6781…
R-HSA-6782135	Dual incision in TC-NER	1	68	0.00461925	0.431557	0.431557	7	7	0.000529141	Homo sapiens	RPS27A	R-HSA-6782211;R-HSA-6782131;R-HSA-9684118;R-HSA-6782224;R-HSA-6782141;R-HSA-6782204;R-HSA-6782138
R-HSA-174154	APC/C:Cdc20 mediated degradation of Securin	1	68	0.00461925	0.431557	0.431557	2	3	0.000226775	Homo sapiens	RPS27A	R-HSA-174144;R-HSA-174202
R-HSA-2644603	Signaling by NOTCH1 in Cancer	1	68	0.00461925	0.431557	0.431557	6	39	0.00294807	Homo sapiens	RPS27A	R-HSA-2220976;R-HSA-2900765;R-HSA-2220944;R-HSA-2769007;R-HSA-2730752;R-HSA-2737728
R-HSA-2894858	Signaling by NOTCH1 HD+PEST Domain Mutants in Cancer	1	68	0.00461925	0.431557	0.431557	2	21	0.00158742	Homo sapiens	RPS27A	R-HSA-2220976;R-HSA-2900765
R-HSA-2894862	Constitutive Signaling by NOTCH1 HD+PEST Domain Mutants	1	68	0.00461925	0.431557	0.431557	2	21	0.00158742	Homo sapiens	RPS27A	R-HSA-2220976;R-HSA-2900765
R-HSA-2644602	Signaling by NOTCH1 PEST Domain Mutants in Cancer	1	68	0.00461925	0.431557	0.431557	2	21	0.00158742	Homo sapiens	RPS27A	R-HSA-2220944;R-HSA-2769007
R-HSA-2644606	Constitutive Signaling by NOTCH1 PEST Domain Mutants	1	68	0.00461925	0.431557	0.431557	2	21	0.00158742	Homo sapiens	RPS27A	R-HSA-2220944;R-HSA-2769007
R-HSA-5633007	Regulation of TP53 Activity	2	178	0.0120916	0.434805	0.434805	12	98	0.00740797	Homo sapiens	RPS27A;SGK1	R-HSA-5689972;R-HSA-6798373;R-HSA-6804724;R-HSA-6795460;R-HSA-6795473;R-HSA-6804879;R-HSA-6804942;R-HSA-6804253;R-HSA-6795290;R-HSA-3215295;R-HSA-6804441;R-HSA-3215310
R-HSA-450294	MAP kinase activation	1	69	0.00468718	0.43627	0.43627	4	32	0.00241893	Homo sapiens	RPS27A	R-HSA-5684273;R-HSA-450337;R-HSA-5684250;R-HSA-450346
R-HSA-180786	Extension of Telomeres	1	69	0.00468718	0.43627	0.43627	2	28	0.00211656	Homo sapiens	ANKRD28	R-HSA-163096;R-HSA-9686524
R-HSA-5578775	Ion homeostasis	1	69	0.00468718	0.43627	0.43627	1	16	0.00120946	Homo sapiens	TRPC1	R-HSA-2089943
R-HSA-375165	NCAM signaling for neurite out-growth	1	70	0.00475511	0.440945	0.440945	7	23	0.0017386	Homo sapiens	SPTB	R-HSA-392053;R-HSA-392054;R-HSA-392051;R-HSA-391868;R-HSA-391871;R-HSA-391865;R-HSA-391866
R-HSA-69580	p53-Dependent G1/S DNA damage checkpoint	1	70	0.00475511	0.440945	0.440945	4	22	0.00166301	Homo sapiens	RPS27A	R-HSA-6804724;R-HSA-6804879;R-HSA-264444;R-HSA-264458
R-HSA-69563	p53-Dependent G1 DNA Damage Response	1	70	0.00475511	0.440945	0.440945	4	22	0.00166301	Homo sapiens	RPS27A	R-HSA-6804724;R-HSA-6804879;R-HSA-264444;R-HSA-264458
R-HSA-168643	Nucleotide-binding domain, leucine rich repeat containing receptor (NLR) signaling pathways	1	70	0.00475511	0.440945	0.440945	7	46	0.00347721	Homo sapiens	RPS27A	R-HSA-741386;R-HSA-688136;R-HSA-688985;R-HSA-688137;R-HSA-706479;R-HSA-741411;R-HSA-168184
R-HSA-380284	Loss of proteins required for interphase microtubule organization from the centrosome	1	71	0.00482304	0.445581	0.445581	3	3	0.000226775	Homo sapiens	PAFAH1B1	R-HSA-380294;R-HSA-380272;R-HSA-380303
R-HSA-380259	Loss of Nlp from mitotic centrosomes	1	71	0.00482304	0.445581	0.445581	2	2	0.000151183	Homo sapiens	PAFAH1B1	R-HSA-380272;R-HSA-380303
R-HSA-5658442	Regulation of RAS by GAPs	1	71	0.00482304	0.445581	0.445581	1	5	0.000377958	Homo sapiens	RPS27A	R-HSA-5658424
R-HSA-6790901	rRNA modification in the nucleus and cytosol	1	71	0.00482304	0.445581	0.445581	1	8	0.000604732	Homo sapiens	SNORD3A	R-HSA-6790906
R-HSA-1234176	Oxygen-dependent proline hydroxylation of Hypoxia-inducible Factor Alpha	1	72	0.00489097	0.450179	0.450179	4	12	0.000907098	Homo sapiens	RPS27A	R-HSA-1234163;R-HSA-1234175;R-HSA-1234159;R-HSA-1234172
R-HSA-69615	G1/S DNA Damage Checkpoints	1	72	0.00489097	0.450179	0.450179	6	26	0.00196538	Homo sapiens	RPS27A	R-HSA-69600;R-HSA-6804724;R-HSA-6804879;R-HSA-264444;R-HSA-264458;R-HSA-69598
R-HSA-5358346	Hedgehog ligand biogenesis	1	72	0.00489097	0.450179	0.450179	2	15	0.00113387	Homo sapiens	RPS27A	R-HSA-5362448;R-HSA-5362412
R-HSA-1169091	Activation of NF-kappaB in B cells	1	72	0.00489097	0.450179	0.450179	1	10	0.000755915	Homo sapiens	RPS27A	R-HSA-1168643
R-HSA-5685942	HDR through Homologous Recombination (HRR)	1	72	0.00489097	0.450179	0.450179	1	19	0.00143624	Homo sapiens	RPS27A	R-HSA-5693593
R-HSA-373755	Semaphorin interactions	1	72	0.00489097	0.450179	0.450179	2	41	0.00309925	Homo sapiens	PLXND1	R-HSA-416690;R-HSA-416683
R-HSA-5362517	Signaling by Retinoic Acid	1	72	0.00489097	0.450179	0.450179	1	21	0.00158742	Homo sapiens	DHRS9	R-HSA-5362518
R-HSA-168898	Toll-like Receptor Cascades	2	185	0.0125671	0.454334	0.454334	32	185	0.0139844	Homo sapiens	RPS27A;S100A8	R-HSA-975118;R-HSA-5432849;R-HSA-5684250;R-HSA-9628444;R-HSA-936960;R-HSA-9014342;R-HSA-168915;R-HSA-936991;R-HSA-847070;R-HSA-936986;R-HSA-937050;R-HSA-5362500;R-HSA-450259;R-HSA-177690;R-HSA-975122;R-HSA-177692;R-HSA-9013974;R-HSA-936942;R-HSA-975147;R-HSA-5684273;R-HSA-450337;R-HSA-450346;R-HSA-9013990;R-HSA-450358;R-HSA-975103;R-HSA-936952;R-HSA-975097;R-HSA-2213017;R-HSA-936951;R-HSA-168184;…
R-HSA-174184	Cdc20:Phospho-APC/C mediated degradation of Cyclin A	1	73	0.0049589	0.454739	0.454739	2	3	0.000226775	Homo sapiens	RPS27A	R-HSA-174104;R-HSA-174255
R-HSA-68949	Orc1 removal from chromatin	1	73	0.0049589	0.454739	0.454739	2	4	0.000302366	Homo sapiens	RPS27A	R-HSA-68946;R-HSA-68948
R-HSA-9683701	Translation of structural proteins	1	73	0.0049589	0.454739	0.454739	1	37	0.00279689	Homo sapiens	RPS27A	R-HSA-9683679
R-HSA-8854518	AURKA Activation by TPX2	1	74	0.00502683	0.459262	0.459262	2	2	0.000151183	Homo sapiens	PAFAH1B1	R-HSA-8853405;R-HSA-8853419
R-HSA-179419	APC:Cdc20 mediated degradation of cell cycle proteins prior to satisfation of the cell cycle checkpoint	1	74	0.00502683	0.459262	0.459262	4	6	0.000453549	Homo sapiens	RPS27A	R-HSA-174104;R-HSA-179417;R-HSA-174255;R-HSA-179421
R-HSA-174178	APC/C:Cdh1 mediated degradation of Cdc20 and other APC/C:Cdh1 targeted proteins in late mitosis/early G1	1	74	0.00502683	0.459262	0.459262	4	6	0.000453549	Homo sapiens	RPS27A	R-HSA-174195;R-HSA-9686969;R-HSA-174105;R-HSA-188191
R-HSA-8948751	Regulation of PTEN stability and activity	1	74	0.00502683	0.459262	0.459262	6	13	0.00098269	Homo sapiens	RPS27A	R-HSA-6807206;R-HSA-8851011;R-HSA-8850992;R-HSA-8948832;R-HSA-6807134;R-HSA-8948775
R-HSA-69017	CDK-mediated phosphorylation and removal of Cdc6	1	75	0.00509476	0.463747	0.463747	2	4	0.000302366	Homo sapiens	RPS27A	R-HSA-69015;R-HSA-69016
R-HSA-176409	APC/C:Cdc20 mediated degradation of mitotic proteins	1	76	0.00516269	0.468196	0.468196	8	13	0.00098269	Homo sapiens	RPS27A	R-HSA-174227;R-HSA-174144;R-HSA-174202;R-HSA-174104;R-HSA-179417;R-HSA-174255;R-HSA-179421;R-HSA-174157
R-HSA-71291	Metabolism of amino acids and derivatives	6	661	0.0449018	0.46919	0.46919	9	285	0.0215436	Homo sapiens	HDC;ODC1;RPL26;RPS27A;GLUL	R-HSA-353125;R-HSA-350567;R-HSA-2408529;R-HSA-70692;R-HSA-350578;R-HSA-977301;R-HSA-350600;R-HSA-5333615;R-HSA-70606
R-HSA-983705	Signaling by the B Cell Receptor (BCR)	2	191	0.0129747	0.470768	0.470768	3	44	0.00332603	Homo sapiens	TRPC1;RPS27A	R-HSA-1168643;R-HSA-2089943;R-HSA-2089927
R-HSA-176814	Activation of APC/C and APC/C:Cdc20 mediated degradation of mitotic proteins	1	77	0.00523062	0.472608	0.472608	8	15	0.00113387	Homo sapiens	RPS27A	R-HSA-174227;R-HSA-174144;R-HSA-174202;R-HSA-174104;R-HSA-179417;R-HSA-174255;R-HSA-179421;R-HSA-174157
R-HSA-448424	Interleukin-17 signaling	1	77	0.00523062	0.472608	0.472608	4	35	0.0026457	Homo sapiens	RPS27A	R-HSA-5684273;R-HSA-450337;R-HSA-5684250;R-HSA-450346
R-HSA-204005	COPII-mediated vesicle transport	1	77	0.00523062	0.472608	0.472608	1	16	0.00120946	Homo sapiens	ANKRD28	R-HSA-5694421
R-HSA-1227986	Signaling by ERBB2	1	78	0.00529855	0.476983	0.476983	7	46	0.00347721	Homo sapiens	RPS27A	R-HSA-1918092;R-HSA-1358789;R-HSA-1918095;R-HSA-1358790;R-HSA-1358797;R-HSA-1358792;R-HSA-1358795
R-HSA-1834949	Cytosolic sensors of pathogen-associated DNA	1	78	0.00529855	0.476983	0.476983	4	49	0.00370398	Homo sapiens	RPS27A	R-HSA-3249386;R-HSA-3134804;R-HSA-8948709;R-HSA-3134946
R-HSA-2467813	Separation of Sister Chromatids	2	195	0.0132464	0.48156	0.48156	4	8	0.000604732	Homo sapiens	RPS27A;PAFAH1B1	R-HSA-174144;R-HSA-2467809;R-HSA-2467811;R-HSA-174202
R-HSA-351202	Metabolism of polyamines	1	80	0.00543441	0.485627	0.485627	5	17	0.00128506	Homo sapiens	ODC1	R-HSA-353125;R-HSA-350567;R-HSA-70692;R-HSA-350578;R-HSA-350600
R-HSA-204998	Cell death signalling via NRAGE, NRIF and NADE	1	80	0.00543441	0.485627	0.485627	3	17	0.00128506	Homo sapiens	RPS27A	R-HSA-204947;R-HSA-205008;R-HSA-205118
R-HSA-198725	Nuclear Events (kinase and transcription factor activation)	1	80	0.00543441	0.485627	0.485627	2	48	0.00362839	Homo sapiens	SGK1	R-HSA-9612501;R-HSA-9612509
R-HSA-380270	Recruitment of mitotic centrosome proteins and complexes	1	81	0.00550234	0.489895	0.489895	3	3	0.000226775	Homo sapiens	PAFAH1B1	R-HSA-380311;R-HSA-380455;R-HSA-380283
R-HSA-5663084	Diseases of carbohydrate metabolism	1	81	0.00550234	0.489895	0.489895	1	44	0.00332603	Homo sapiens	RPS27A	R-HSA-3797226
R-HSA-1236394	Signaling by ERBB4	1	82	0.00557027	0.494129	0.494129	2	52	0.00393076	Homo sapiens	RPS27A	R-HSA-1253282;R-HSA-1977296
R-HSA-380287	Centrosome maturation	1	83	0.0056382	0.498327	0.498327	6	6	0.000453549	Homo sapiens	PAFAH1B1	R-HSA-380311;R-HSA-380455;R-HSA-380294;R-HSA-380272;R-HSA-380303;R-HSA-380283
R-HSA-8939902	Regulation of RUNX2 expression and activity	1	83	0.0056382	0.498327	0.498327	9	32	0.00241893	Homo sapiens	RPS27A	R-HSA-8939801;R-HSA-9009403;R-HSA-9008475;R-HSA-8939706;R-HSA-9008076;R-HSA-9009308;R-HSA-9008479;R-HSA-9008110;R-HSA-9009362
R-HSA-176408	Regulation of APC/C activators between G1/S and early anaphase	1	83	0.0056382	0.498327	0.498327	2	14	0.00105828	Homo sapiens	RPS27A	R-HSA-174203;R-HSA-174159
R-HSA-8852276	The role of GTSE1 in G2/M progression after G2 checkpoint	1	83	0.0056382	0.498327	0.498327	1	10	0.000755915	Homo sapiens	RPS27A	R-HSA-8852354
R-HSA-1169408	ISG15 antiviral mechanism	1	83	0.0056382	0.498327	0.498327	1	16	0.00120946	Homo sapiens	RPS27A	R-HSA-1169307
R-HSA-917937	Iron uptake and transport	1	83	0.0056382	0.498327	0.498327	1	34	0.00257011	Homo sapiens	RPS27A	R-HSA-5691108
R-HSA-8852135	Protein ubiquitination	1	84	0.00570613	0.502491	0.502491	29	32	0.00241893	Homo sapiens	RPS27A	R-HSA-8938829;R-HSA-8865090;R-HSA-8943040;R-HSA-8943041;R-HSA-8865098;R-HSA-8939335;R-HSA-8953946;R-HSA-8943003;R-HSA-8943007;R-HSA-8852127;R-HSA-8938770;R-HSA-8942099;R-HSA-8938773;R-HSA-8942101;R-HSA-8865050;R-HSA-8943080;R-HSA-8852134;R-HSA-8852133;R-HSA-8943083;R-HSA-8852132;R-HSA-8852131;R-HSA-8852130;R-HSA-8852129;R-HSA-8852128;R-HSA-8852136;R-HSA-8939323;R-HSA-8953917;R-HSA-8938815;R-HSA-8…
R-HSA-1980143	Signaling by NOTCH1	1	84	0.00570613	0.502491	0.502491	6	39	0.00294807	Homo sapiens	RPS27A	R-HSA-157632;R-HSA-1852623;R-HSA-1980074;R-HSA-1980118;R-HSA-1912357;R-HSA-1912386
R-HSA-6781827	Transcription-Coupled Nucleotide Excision Repair (TC-NER)	1	85	0.00577406	0.506621	0.506621	13	17	0.00128506	Homo sapiens	RPS27A	R-HSA-6782211;R-HSA-9684118;R-HSA-6782208;R-HSA-6781867;R-HSA-6782069;R-HSA-6782004;R-HSA-6782227;R-HSA-6782131;R-HSA-6782224;R-HSA-6782141;R-HSA-6782204;R-HSA-6782138;R-HSA-6782234
R-HSA-1234174	Cellular response to hypoxia	1	85	0.00577406	0.506621	0.506621	4	20	0.00151183	Homo sapiens	RPS27A	R-HSA-1234163;R-HSA-1234175;R-HSA-1234159;R-HSA-1234172
R-HSA-5689880	Ub-specific processing proteases	2	206	0.0139936	0.510537	0.510537	36	40	0.00302366	Homo sapiens	ABCC6;RPS27A	R-HSA-5696534;R-HSA-870479;R-HSA-5690196;R-HSA-6782628;R-HSA-6782820;R-HSA-5696914;R-HSA-5689950;R-HSA-936390;R-HSA-5696605;R-HSA-5696600;R-HSA-6781814;R-HSA-5696960;R-HSA-8869456;R-HSA-5696968;R-HSA-3640872;R-HSA-5696564;R-HSA-5689972;R-HSA-5689973;R-HSA-6781764;R-HSA-5696947;R-HSA-5696627;R-HSA-5696945;R-HSA-5697009;R-HSA-5696958;R-HSA-870437;R-HSA-6781897;R-HSA-6783177;R-HSA-8862184;R-HSA-5696…
R-HSA-383280	Nuclear Receptor transcription pathway	1	86	0.00584199	0.510717	0.510717	2	2	0.000151183	Homo sapiens	NR5A1	R-HSA-382096;R-HSA-376419
R-HSA-195258	RHO GTPase Effectors	3	328	0.0222811	0.51282	0.51282	8	113	0.00854184	Homo sapiens	ABCC6;S100A8;PAFAH1B1	R-HSA-9626848;R-HSA-5668629;R-HSA-5627072;R-HSA-5666160;R-HSA-5666129;R-HSA-5627071;R-HSA-5627275;R-HSA-5666169
R-HSA-216083	Integrin cell surface interactions	1	87	0.00590992	0.514779	0.514779	1	55	0.00415753	Homo sapiens	F11R	R-HSA-202718
R-HSA-69202	Cyclin E associated events during G1/S transition	1	88	0.00597785	0.518807	0.518807	2	20	0.00151183	Homo sapiens	RPS27A	R-HSA-187574;R-HSA-187575
R-HSA-5654738	Signaling by FGFR2	1	88	0.00597785	0.518807	0.518807	3	46	0.00347721	Homo sapiens	RPS27A	R-HSA-934604;R-HSA-5654677;R-HSA-1295621
R-HSA-1638091	Heparan sulfate/heparin (HS-GAG) metabolism	1	88	0.00597785	0.518807	0.518807	1	33	0.00249452	Homo sapiens	HS6ST3	R-HSA-2076419
R-HSA-1912408	Pre-NOTCH Transcription and Translation	1	89	0.00604578	0.522802	0.522802	2	28	0.00211656	Homo sapiens	E2F3	R-HSA-4395231;R-HSA-1912416
R-HSA-375276	Peptide ligand-binding receptors	2	211	0.0143333	0.523358	0.523358	4	76	0.00574495	Homo sapiens	IL8;F2RL1	R-HSA-373813;R-HSA-389463;R-HSA-373791;R-HSA-374251
R-HSA-69275	G2/M Transition	2	212	0.0144012	0.525896	0.525896	18	78	0.00589614	Homo sapiens	RPS27A;PAFAH1B1	R-HSA-3000335;R-HSA-380455;R-HSA-380294;R-HSA-8854051;R-HSA-8852354;R-HSA-380303;R-HSA-8853419;R-HSA-8854071;R-HSA-380311;R-HSA-3000319;R-HSA-380272;R-HSA-8853405;R-HSA-2574845;R-HSA-8854044;R-HSA-3000310;R-HSA-8854041;R-HSA-380283;R-HSA-2574840
R-HSA-69656	Cyclin A:Cdk2-associated events at S phase entry	1	90	0.00611372	0.526765	0.526765	2	19	0.00143624	Homo sapiens	RPS27A	R-HSA-187574;R-HSA-187575
R-HSA-5693607	Processing of DNA double-strand break ends	1	90	0.00611372	0.526765	0.526765	1	17	0.00128506	Homo sapiens	RPS27A	R-HSA-5684071
R-HSA-9694635	Translation of structural proteins	1	90	0.00611372	0.526765	0.526765	1	40	0.00302366	Homo sapiens	RPS27A	R-HSA-9694529
R-HSA-195253	Degradation of beta-catenin by the destruction complex	1	91	0.00618165	0.530695	0.530695	3	23	0.0017386	Homo sapiens	RPS27A	R-HSA-5246693;R-HSA-2130282;R-HSA-2130286
R-HSA-174143	APC/C-mediated degradation of cell cycle proteins	1	92	0.00624958	0.534592	0.534592	16	40	0.00302366	Homo sapiens	RPS27A	R-HSA-174144;R-HSA-174058;R-HSA-9686969;R-HSA-174057;R-HSA-174159;R-HSA-174255;R-HSA-174157;R-HSA-174195;R-HSA-174227;R-HSA-174202;R-HSA-174203;R-HSA-174104;R-HSA-174105;R-HSA-179417;R-HSA-188191;R-HSA-179421
R-HSA-453276	Regulation of mitotic cell cycle	1	92	0.00624958	0.534592	0.534592	16	40	0.00302366	Homo sapiens	RPS27A	R-HSA-174144;R-HSA-174058;R-HSA-9686969;R-HSA-174057;R-HSA-174159;R-HSA-174255;R-HSA-174157;R-HSA-174195;R-HSA-174227;R-HSA-174202;R-HSA-174203;R-HSA-174104;R-HSA-174105;R-HSA-179417;R-HSA-188191;R-HSA-179421
R-HSA-5632684	Hedgehog 'on' state	1	92	0.00624958	0.534592	0.534592	5	37	0.00279689	Homo sapiens	RPS27A	R-HSA-5635856;R-HSA-5635868;R-HSA-5635854;R-HSA-5632648;R-HSA-5635864
R-HSA-9013694	Signaling by NOTCH4	1	92	0.00624958	0.534592	0.534592	2	20	0.00151183	Homo sapiens	RPS27A	R-HSA-9604642;R-HSA-9604629
R-HSA-201681	TCF dependent signaling in response to WNT	2	216	0.0146729	0.535955	0.535955	16	71	0.005367	Homo sapiens	RPS27A;DKK2	R-HSA-3769401;R-HSA-4641159;R-HSA-4641253;R-HSA-1504190;R-HSA-4641260;R-HSA-3640861;R-HSA-1458875;R-HSA-4641256;R-HSA-3322429;R-HSA-4641129;R-HSA-4641236;R-HSA-1504193;R-HSA-4641246;R-HSA-5368586;R-HSA-3640874;R-HSA-3640872
R-HSA-6785807	Interleukin-4 and Interleukin-13 signaling	2	216	0.0146729	0.535955	0.535955	1	47	0.0035528	Homo sapiens	IL8	R-HSA-6789524
R-HSA-69052	Switching of origins to a post-replicative state	1	93	0.00631751	0.538457	0.538457	4	9	0.000680324	Homo sapiens	RPS27A	R-HSA-68946;R-HSA-68948;R-HSA-69015;R-HSA-69016
R-HSA-6794362	Protein-protein interactions at synapses	1	93	0.00631751	0.538457	0.538457	6	33	0.00249452	Homo sapiens	PTPRD	R-HSA-6798258;R-HSA-6797810;R-HSA-8855648;R-HSA-6800380;R-HSA-6797803;R-HSA-388824
R-HSA-1168372	Downstream signaling events of B Cell Receptor (BCR)	1	93	0.00631751	0.538457	0.538457	1	15	0.00113387	Homo sapiens	RPS27A	R-HSA-1168643
R-HSA-450531	Regulation of mRNA stability by proteins that bind AU-rich elements	1	93	0.00631751	0.538457	0.538457	1	26	0.00196538	Homo sapiens	RPS27A	R-HSA-450580
R-HSA-141444	Amplification of signal from unattached kinetochores via a MAD2 inhibitory signal	1	94	0.00638544	0.542291	0.542291	4	4	0.000302366	Homo sapiens	PAFAH1B1	R-HSA-141409;R-HSA-141431;R-HSA-141422;R-HSA-141439
R-HSA-141424	Amplification of signal from the kinetochores	1	94	0.00638544	0.542291	0.542291	4	4	0.000302366	Homo sapiens	PAFAH1B1	R-HSA-141409;R-HSA-141431;R-HSA-141422;R-HSA-141439
R-HSA-975871	MyD88 cascade initiated on plasma membrane	1	94	0.00638544	0.542291	0.542291	10	58	0.00438431	Homo sapiens	RPS27A	R-HSA-936942;R-HSA-936991;R-HSA-936986;R-HSA-937050;R-HSA-5684273;R-HSA-450337;R-HSA-168184;R-HSA-5684250;R-HSA-450346;R-HSA-936960
R-HSA-168176	Toll Like Receptor 5 (TLR5) Cascade	1	94	0.00638544	0.542291	0.542291	10	59	0.0044599	Homo sapiens	RPS27A	R-HSA-936942;R-HSA-936991;R-HSA-936986;R-HSA-937050;R-HSA-5684273;R-HSA-450337;R-HSA-168184;R-HSA-5684250;R-HSA-450346;R-HSA-936960
R-HSA-168142	Toll Like Receptor 10 (TLR10) Cascade	1	94	0.00638544	0.542291	0.542291	10	59	0.0044599	Homo sapiens	RPS27A	R-HSA-936942;R-HSA-936991;R-HSA-936986;R-HSA-937050;R-HSA-5684273;R-HSA-450337;R-HSA-168184;R-HSA-5684250;R-HSA-450346;R-HSA-936960
R-HSA-446728	Cell junction organization	1	94	0.00638544	0.542291	0.542291	1	37	0.00279689	Homo sapiens	F11R	R-HSA-419981
R-HSA-948021	Transport to the Golgi and subsequent modification	2	219	0.0148767	0.543404	0.543404	7	60	0.00453549	Homo sapiens	ANKRD28;SPTB	R-HSA-6807877;R-HSA-5694421;R-HSA-6809011;R-HSA-6807875;R-HSA-6809010;R-HSA-6809006;R-HSA-6809003
R-HSA-6804756	Regulation of TP53 Activity through Phosphorylation	1	95	0.00645337	0.546093	0.546093	1	26	0.00196538	Homo sapiens	RPS27A	R-HSA-6798373
R-HSA-194315	Signaling by Rho GTPases	4	470	0.0319272	0.548688	0.548688	9	125	0.00944894	Homo sapiens	ABCC6;SLC4A1;S100A8;PAFAH1B1	R-HSA-9626848;R-HSA-5668629;R-HSA-5627072;R-HSA-5666160;R-HSA-5666129;R-HSA-194922;R-HSA-5627071;R-HSA-5627275;R-HSA-5666169
R-HSA-168928	DDX58/IFIH1-mediated induction of interferon-alpha/beta	1	96	0.0065213	0.549863	0.549863	5	46	0.00347721	Homo sapiens	RPS27A	R-HSA-990526;R-HSA-936381;R-HSA-936475;R-HSA-936390;R-HSA-918224
R-HSA-380320	Recruitment of NuMA to mitotic centrosomes	1	97	0.00658923	0.553603	0.553603	2	2	0.000151183	Homo sapiens	PAFAH1B1	R-HSA-380316;R-HSA-380508
R-HSA-382551	Transport of small molecules	8	967	0.0656885	0.553812	0.553812	17	441	0.0333359	Homo sapiens	TRPC1;ABCC6;ANO9;SLC4A1;HBD;RPS27A;SGK1	R-HSA-1247665;R-HSA-8866851;R-HSA-2682349;R-HSA-1247668;R-HSA-8866542;R-HSA-3295579;R-HSA-425482;R-HSA-2684901;R-HSA-8866551;R-HSA-5691108;R-HSA-1454916;R-HSA-383190;R-HSA-8866546;R-HSA-5678863;R-HSA-1237038;R-HSA-8866553;R-HSA-1237325
R-HSA-5620912	Anchoring of the basal body to the plasma membrane	1	99	0.00672509	0.560989	0.560989	8	9	0.000680324	Homo sapiens	PAFAH1B1	R-HSA-5626228;R-HSA-5626227;R-HSA-5626220;R-HSA-5626223;R-HSA-5626681;R-HSA-5617816;R-HSA-5626699;R-HSA-5638009
R-HSA-4086400	PCP/CE pathway	1	99	0.00672509	0.560989	0.560989	1	24	0.0018142	Homo sapiens	RPS27A	R-HSA-4608852
R-HSA-975138	TRAF6 mediated induction of NFkB and MAP kinases upon TLR7/8 or 9 activation	1	101	0.00686095	0.568255	0.568255	10	48	0.00362839	Homo sapiens	RPS27A	R-HSA-450358;R-HSA-975103;R-HSA-975147;R-HSA-5684273;R-HSA-450337;R-HSA-975097;R-HSA-168184;R-HSA-5684250;R-HSA-975122;R-HSA-450346
R-HSA-168164	Toll Like Receptor 3 (TLR3) Cascade	1	102	0.00692888	0.571843	0.571843	13	61	0.00461108	Homo sapiens	RPS27A	R-HSA-5684273;R-HSA-450337;R-HSA-5684250;R-HSA-450346;R-HSA-9628444;R-HSA-9013990;R-HSA-9014342;R-HSA-847070;R-HSA-450259;R-HSA-177690;R-HSA-168184;R-HSA-177692;R-HSA-9013974
R-HSA-975155	MyD88 dependent cascade initiated on endosome	1	102	0.00692888	0.571843	0.571843	11	63	0.00476226	Homo sapiens	RPS27A	R-HSA-450358;R-HSA-975118;R-HSA-975103;R-HSA-975147;R-HSA-5684273;R-HSA-450337;R-HSA-975097;R-HSA-168184;R-HSA-5684250;R-HSA-975122;R-HSA-450346
R-HSA-983695	Antigen activates B Cell Receptor (BCR) leading to generation of second messengers	1	103	0.00699681	0.575401	0.575401	2	25	0.00188979	Homo sapiens	TRPC1	R-HSA-2089943;R-HSA-2089927
R-HSA-168181	Toll Like Receptor 7/8 (TLR7/8) Cascade	1	104	0.00706474	0.57893	0.57893	11	66	0.00498904	Homo sapiens	RPS27A	R-HSA-450358;R-HSA-975118;R-HSA-975103;R-HSA-975147;R-HSA-5684273;R-HSA-450337;R-HSA-975097;R-HSA-168184;R-HSA-5684250;R-HSA-975122;R-HSA-450346
R-HSA-5668541	TNFR2 non-canonical NF-kB pathway	1	104	0.00706474	0.57893	0.57893	5	43	0.00325043	Homo sapiens	RPS27A	R-HSA-5668454;R-HSA-5668534;R-HSA-5607731;R-HSA-5607725;R-HSA-5668414
R-HSA-400253	Circadian Clock	1	104	0.00706474	0.57893	0.57893	2	59	0.0044599	Homo sapiens	RPS27A	R-HSA-400282;R-HSA-400267
R-HSA-8939236	RUNX1 regulates transcription of genes involved in differentiation of HSCs	1	106	0.0072006	0.585901	0.585901	2	15	0.00113387	Homo sapiens	RPS27A	R-HSA-8956684;R-HSA-8957265
R-HSA-5687128	MAPK6/MAPK4 signaling	1	106	0.0072006	0.585901	0.585901	2	40	0.00302366	Homo sapiens	RPS27A	R-HSA-5687112;R-HSA-5687081
R-HSA-6807878	COPI-mediated anterograde transport	1	107	0.00726853	0.589344	0.589344	6	12	0.000907098	Homo sapiens	SPTB	R-HSA-6807877;R-HSA-6809011;R-HSA-6807875;R-HSA-6809010;R-HSA-6809006;R-HSA-6809003
R-HSA-937061	TRIF(TICAM1)-mediated TLR4 signaling	1	107	0.00726853	0.589344	0.589344	13	58	0.00438431	Homo sapiens	RPS27A	R-HSA-5684273;R-HSA-450337;R-HSA-5684250;R-HSA-450346;R-HSA-450358;R-HSA-168915;R-HSA-5362500;R-HSA-936952;R-HSA-2213017;R-HSA-936951;R-HSA-168184;R-HSA-937075;R-HSA-936947
R-HSA-166166	MyD88-independent TLR4 cascade	1	107	0.00726853	0.589344	0.589344	13	60	0.00453549	Homo sapiens	RPS27A	R-HSA-5684273;R-HSA-450337;R-HSA-5684250;R-HSA-450346;R-HSA-450358;R-HSA-168915;R-HSA-5362500;R-HSA-936952;R-HSA-2213017;R-HSA-936951;R-HSA-168184;R-HSA-937075;R-HSA-936947
R-HSA-168138	Toll Like Receptor 9 (TLR9) Cascade	1	107	0.00726853	0.589344	0.589344	11	68	0.00514022	Homo sapiens	RPS27A	R-HSA-450358;R-HSA-975118;R-HSA-975103;R-HSA-975147;R-HSA-5684273;R-HSA-450337;R-HSA-975097;R-HSA-168184;R-HSA-5684250;R-HSA-975122;R-HSA-450346
R-HSA-190236	Signaling by FGFR	1	107	0.00726853	0.589344	0.589344	6	142	0.010734	Homo sapiens	RPS27A	R-HSA-5654679;R-HSA-934604;R-HSA-5654677;R-HSA-5654672;R-HSA-1295621;R-HSA-5654684
R-HSA-73894	DNA Repair	3	369	0.0250662	0.592648	0.592648	67	332	0.0250964	Homo sapiens	ACTR5;EYA4;RPS27A	R-HSA-5655892;R-HSA-5656148;R-HSA-9684118;R-HSA-5696465;R-HSA-5656158;R-HSA-6786155;R-HSA-6786166;R-HSA-6782069;R-HSA-5653838;R-HSA-6782204;R-HSA-5654989;R-HSA-6786171;R-HSA-5654986;R-HSA-9701000;R-HSA-5654985;R-HSA-5690996;R-HSA-6785732;R-HSA-5690997;R-HSA-6785986;R-HSA-5691006;R-HSA-5683967;R-HSA-5653756;R-HSA-5683964;R-HSA-5653754;R-HSA-5691000;R-HSA-5691001;R-HSA-6790487;R-HSA-5684071;R-HSA-5…
R-HSA-193704	p75 NTR receptor-mediated signalling	1	109	0.00740439	0.596144	0.596144	5	50	0.00377958	Homo sapiens	RPS27A	R-HSA-204947;R-HSA-209536;R-HSA-205008;R-HSA-209566;R-HSA-205118
R-HSA-112316	Neuronal System	4	501	0.034033	0.599402	0.599402	10	216	0.0163278	Homo sapiens	PTPRD;KCNJ6;KCNQ4;GLUL	R-HSA-1013020;R-HSA-6798258;R-HSA-6797810;R-HSA-8855648;R-HSA-6800380;R-HSA-1013012;R-HSA-1296127;R-HSA-6797803;R-HSA-388824;R-HSA-70606
R-HSA-69618	Mitotic Spindle Checkpoint	1	111	0.00754025	0.602832	0.602832	4	7	0.000529141	Homo sapiens	PAFAH1B1	R-HSA-141409;R-HSA-141431;R-HSA-141422;R-HSA-141439
R-HSA-9020702	Interleukin-1 signaling	1	111	0.00754025	0.602832	0.602832	9	47	0.0035528	Homo sapiens	RPS27A	R-HSA-209063;R-HSA-209061;R-HSA-5684273;R-HSA-8948063;R-HSA-8948015;R-HSA-168184;R-HSA-446877;R-HSA-5684250;R-HSA-451418
R-HSA-166058	MyD88:MAL(TIRAP) cascade initiated on plasma membrane	1	111	0.00754025	0.602832	0.602832	10	64	0.00483786	Homo sapiens	RPS27A	R-HSA-936942;R-HSA-936991;R-HSA-936986;R-HSA-937050;R-HSA-5684273;R-HSA-450337;R-HSA-168184;R-HSA-5684250;R-HSA-450346;R-HSA-936960
R-HSA-168188	Toll Like Receptor TLR6:TLR2 Cascade	1	111	0.00754025	0.602832	0.602832	10	66	0.00498904	Homo sapiens	RPS27A	R-HSA-936942;R-HSA-936991;R-HSA-936986;R-HSA-937050;R-HSA-5684273;R-HSA-450337;R-HSA-168184;R-HSA-5684250;R-HSA-450346;R-HSA-936960
R-HSA-157579	Telomere Maintenance	1	111	0.00754025	0.602832	0.602832	2	34	0.00257011	Homo sapiens	ANKRD28	R-HSA-163096;R-HSA-9686524
R-HSA-1483255	PI Metabolism	1	112	0.00760818	0.606135	0.606135	2	89	0.00672764	Homo sapiens	PI4KB	R-HSA-1676152;R-HSA-1675883
R-HSA-1912422	Pre-NOTCH Expression and Processing	1	113	0.00767611	0.60941	0.60941	2	38	0.00287248	Homo sapiens	E2F3	R-HSA-4395231;R-HSA-1912416
R-HSA-168179	Toll Like Receptor TLR1:TLR2 Cascade	1	114	0.00774404	0.612659	0.612659	10	66	0.00498904	Homo sapiens	RPS27A	R-HSA-936942;R-HSA-936991;R-HSA-936986;R-HSA-937050;R-HSA-5684273;R-HSA-450337;R-HSA-168184;R-HSA-5684250;R-HSA-450346;R-HSA-936960
R-HSA-181438	Toll Like Receptor 2 (TLR2) Cascade	1	114	0.00774404	0.612659	0.612659	10	68	0.00514022	Homo sapiens	RPS27A	R-HSA-936942;R-HSA-936991;R-HSA-936986;R-HSA-937050;R-HSA-5684273;R-HSA-450337;R-HSA-168184;R-HSA-5684250;R-HSA-450346;R-HSA-936960
R-HSA-68882	Mitotic Anaphase	2	249	0.0169146	0.613308	0.613308	4	32	0.00241893	Homo sapiens	RPS27A;PAFAH1B1	R-HSA-174144;R-HSA-2467809;R-HSA-2467811;R-HSA-174202
R-HSA-2555396	Mitotic Metaphase and Anaphase	2	250	0.0169825	0.615493	0.615493	4	33	0.00249452	Homo sapiens	RPS27A;PAFAH1B1	R-HSA-174144;R-HSA-2467809;R-HSA-2467811;R-HSA-174202
R-HSA-8856825	Cargo recognition for clathrin-mediated endocytosis	1	116	0.0078799	0.619076	0.619076	1	15	0.00113387	Homo sapiens	RPS27A	R-HSA-8866279
R-HSA-8878159	Transcriptional regulation by RUNX3	1	118	0.00801576	0.625388	0.625388	3	47	0.0035528	Homo sapiens	RPS27A	R-HSA-8952408;R-HSA-8952382;R-HSA-8952419
R-HSA-5607764	CLEC7A (Dectin-1) signaling	1	120	0.00815162	0.631595	0.631595	6	45	0.00340162	Homo sapiens	RPS27A	R-HSA-5607728;R-HSA-202534;R-HSA-5607731;R-HSA-5607725;R-HSA-5607757;R-HSA-5607756
R-HSA-166663	Initial triggering of complement	1	120	0.00815162	0.631595	0.631595	2	21	0.00158742	Homo sapiens	CFD	R-HSA-183122;R-HSA-173745
R-HSA-9648025	EML4 and NUDC in mitotic spindle formation	1	121	0.00821955	0.634661	0.634661	1	5	0.000377958	Homo sapiens	PAFAH1B1	R-HSA-9648114
R-HSA-6803157	Antimicrobial peptides	1	123	0.00835541	0.640716	0.640716	2	58	0.00438431	Homo sapiens	S100A8	R-HSA-6798528;R-HSA-6798474
R-HSA-418346	Platelet homeostasis	1	123	0.00835541	0.640716	0.640716	1	30	0.00226775	Homo sapiens	MRVI1	R-HSA-418442
R-HSA-202424	Downstream TCR signaling	1	124	0.00842334	0.643706	0.643706	3	24	0.0018142	Homo sapiens	RPS27A	R-HSA-5607728;R-HSA-202534;R-HSA-202453
R-HSA-5610787	Hedgehog 'off' state	1	124	0.00842334	0.643706	0.643706	3	32	0.00241893	Homo sapiens	RPS27A	R-HSA-5610742;R-HSA-5610745;R-HSA-5610746
R-HSA-5693567	HDR through Homologous Recombination (HRR) or Single Strand Annealing (SSA)	1	124	0.00842334	0.643706	0.643706	2	42	0.00317484	Homo sapiens	RPS27A	R-HSA-5684071;R-HSA-5693593
R-HSA-1592230	Mitochondrial biogenesis	1	127	0.00862713	0.65253	0.65253	1	36	0.00272129	Homo sapiens	ATP5PD	R-HSA-8949580
R-HSA-5693538	Homology Directed Repair	1	130	0.00883092	0.661136	0.661136	2	50	0.00377958	Homo sapiens	RPS27A	R-HSA-5684071;R-HSA-5693593
R-HSA-373760	L1CAM interactions	1	130	0.00883092	0.661136	0.661136	2	54	0.00408194	Homo sapiens	SPTB	R-HSA-392751;R-HSA-373739
R-HSA-69239	Synthesis of DNA	1	133	0.00903471	0.669532	0.669532	4	26	0.00196538	Homo sapiens	RPS27A	R-HSA-68946;R-HSA-68948;R-HSA-69015;R-HSA-69016
R-HSA-1500931	Cell-Cell communication	1	133	0.00903471	0.669532	0.669532	1	60	0.00453549	Homo sapiens	F11R	R-HSA-419981
R-HSA-2500257	Resolution of Sister Chromatid Cohesion	1	134	0.00910264	0.672284	0.672284	4	8	0.000604732	Homo sapiens	PAFAH1B1	R-HSA-2484822;R-HSA-1638803;R-HSA-2468287;R-HSA-1638821
R-HSA-9635486	Infection with Mycobacterium tuberculosis	1	135	0.00917057	0.675013	0.675013	2	73	0.00551818	Homo sapiens	RPS27A	R-HSA-9636439;R-HSA-9636461
R-HSA-69620	Cell Cycle Checkpoints	2	280	0.0190204	0.676732	0.676732	11	56	0.00423312	Homo sapiens	RPS27A;PAFAH1B1	R-HSA-69600;R-HSA-6804724;R-HSA-141409;R-HSA-8852354;R-HSA-141431;R-HSA-6804879;R-HSA-264444;R-HSA-141422;R-HSA-141439;R-HSA-264458;R-HSA-69598
R-HSA-114608	Platelet degranulation	1	137	0.00930643	0.680405	0.680405	1	11	0.000831507	Homo sapiens	CFD	R-HSA-481007
R-HSA-446203	Asparagine N-linked glycosylation	3	421	0.0285986	0.681132	0.681132	11	144	0.0108852	Homo sapiens	ANKRD28;RPS27A;SPTB	R-HSA-1022127;R-HSA-6807877;R-HSA-5694421;R-HSA-8853379;R-HSA-6809011;R-HSA-6807875;R-HSA-8850594;R-HSA-6809010;R-HSA-6809006;R-HSA-6809003;R-HSA-8867288
R-HSA-416476	G alpha (q) signalling events	2	283	0.0192242	0.682403	0.682403	7	35	0.0026457	Homo sapiens	RGS2;F2RL1	R-HSA-418582;R-HSA-8982025;R-HSA-749448;R-HSA-8982026;R-HSA-749452;R-HSA-8982017;R-HSA-379048
R-HSA-73886	Chromosome Maintenance	1	138	0.00937436	0.683068	0.683068	2	38	0.00287248	Homo sapiens	ANKRD28	R-HSA-163096;R-HSA-9686524
R-HSA-5576891	Cardiac conduction	1	143	0.00971401	0.696053	0.696053	1	27	0.00204097	Homo sapiens	TRPC1	R-HSA-2089943
R-HSA-187037	Signaling by NTRK1 (TRKA)	1	143	0.00971401	0.696053	0.696053	2	102	0.00771033	Homo sapiens	SGK1	R-HSA-9612501;R-HSA-9612509
R-HSA-9678108	SARS-CoV-1 Infection	1	143	0.00971401	0.696053	0.696053	1	113	0.00854184	Homo sapiens	RPS27A	R-HSA-9683679
R-HSA-166016	Toll Like Receptor 4 (TLR4) Cascade	1	144	0.00978194	0.698587	0.698587	18	95	0.00718119	Homo sapiens	RPS27A	R-HSA-936942;R-HSA-5684273;R-HSA-450337;R-HSA-5684250;R-HSA-450346;R-HSA-936960;R-HSA-450358;R-HSA-168915;R-HSA-936991;R-HSA-936986;R-HSA-937050;R-HSA-5362500;R-HSA-936952;R-HSA-2213017;R-HSA-936951;R-HSA-168184;R-HSA-937075;R-HSA-936947
R-HSA-76005	Response to elevated platelet cytosolic Ca2+	1	144	0.00978194	0.698587	0.698587	1	14	0.00105828	Homo sapiens	CFD	R-HSA-481007
R-HSA-9694516	SARS-CoV-2 Infection	1	144	0.00978194	0.698587	0.698587	1	116	0.00876861	Homo sapiens	RPS27A	R-HSA-9694529
R-HSA-76002	Platelet activation, signaling and aggregation	2	296	0.0201073	0.706051	0.706051	2	115	0.00869302	Homo sapiens	CFD;PTPN1	R-HSA-481007;R-HSA-377643
R-HSA-8878166	Transcriptional regulation by RUNX2	1	147	0.00998573	0.706061	0.706061	9	84	0.00634969	Homo sapiens	RPS27A	R-HSA-8939801;R-HSA-9009403;R-HSA-9008475;R-HSA-8939706;R-HSA-9008076;R-HSA-9009308;R-HSA-9008479;R-HSA-9008110;R-HSA-9009362
R-HSA-202403	TCR signaling	1	147	0.00998573	0.706061	0.706061	3	52	0.00393076	Homo sapiens	RPS27A	R-HSA-5607728;R-HSA-202534;R-HSA-202453
R-HSA-8856688	Golgi-to-ER retrograde transport	1	148	0.0100537	0.708511	0.708511	2	18	0.00136065	Homo sapiens	PAFAH1B1	R-HSA-8849350;R-HSA-8848484
R-HSA-5663220	RHO GTPases Activate Formins	1	149	0.0101216	0.710942	0.710942	3	27	0.00204097	Homo sapiens	PAFAH1B1	R-HSA-5666160;R-HSA-5666129;R-HSA-5666169
R-HSA-163200	Respiratory electron transport, ATP synthesis by chemiosmotic coupling, and heat production by uncoupling proteins.	1	150	0.0101895	0.713352	0.713352	3	31	0.00234334	Homo sapiens	ATP5PD	R-HSA-164834;R-HSA-164832;R-HSA-164840
R-HSA-162909	Host Interactions of HIV factors	1	150	0.0101895	0.713352	0.713352	4	54	0.00408194	Homo sapiens	RPS27A	R-HSA-180597;R-HSA-180603;R-HSA-180540;R-HSA-180573
R-HSA-69206	G1/S Transition	1	150	0.0101895	0.713352	0.713352	2	61	0.00461108	Homo sapiens	RPS27A	R-HSA-187574;R-HSA-187575
R-HSA-2980736	Peptide hormone metabolism	1	152	0.0103254	0.718112	0.718112	1	63	0.00476226	Homo sapiens	ERO1LB	R-HSA-264997
R-HSA-69481	G2/M Checkpoints	1	154	0.0104612	0.722794	0.722794	1	24	0.0018142	Homo sapiens	RPS27A	R-HSA-8852354
R-HSA-166658	Complement cascade	1	156	0.0105971	0.727399	0.727399	2	71	0.005367	Homo sapiens	CFD	R-HSA-183122;R-HSA-173745
R-HSA-1266738	Developmental Biology	9	1263	0.0857958	0.728537	0.728537	29	556	0.0420289	Homo sapiens	NR5A1;ACVR1C;PLXND1;TRPC1;RPL26;RPS27A;GSPT2;SPTB	R-HSA-9693009;R-HSA-9692241;R-HSA-9690395;R-HSA-9692250;R-HSA-9014610;R-HSA-8986083;R-HSA-392751;R-HSA-416683;R-HSA-9011300;R-HSA-452392;R-HSA-373739;R-HSA-392053;R-HSA-1181155;R-HSA-392054;R-HSA-9692135;R-HSA-416690;R-HSA-1225894;R-HSA-9014652;R-HSA-1181351;R-HSA-392051;R-HSA-9690404;R-HSA-9011313;R-HSA-391868;R-HSA-1181355;R-HSA-391871;R-HSA-391865;R-HSA-9690414;R-HSA-391866;R-HSA-622390
R-HSA-73887	Death Receptor Signalling	1	158	0.010733	0.731928	0.731928	8	93	0.00703001	Homo sapiens	RPS27A	R-HSA-204947;R-HSA-5693108;R-HSA-209536;R-HSA-205008;R-HSA-5357845;R-HSA-5357757;R-HSA-209566;R-HSA-205118
R-HSA-69278	Cell Cycle, Mitotic	4	596	0.0404864	0.732111	0.732111	56	350	0.026457	Homo sapiens	E2F2;E2F3;RPS27A;PAFAH1B1	R-HSA-375302;R-HSA-380294;R-HSA-8852354;R-HSA-380303;R-HSA-1638803;R-HSA-174227;R-HSA-380311;R-HSA-69015;R-HSA-1363331;R-HSA-69016;R-HSA-380316;R-HSA-174104;R-HSA-2468287;R-HSA-8853405;R-HSA-174105;R-HSA-8854044;R-HSA-188191;R-HSA-8854041;R-HSA-3000335;R-HSA-380455;R-HSA-187937;R-HSA-8854051;R-HSA-9018017;R-HSA-9686969;R-HSA-8853419;R-HSA-174255;R-HSA-75825;R-HSA-8854071;R-HSA-75824;R-HSA-187574;…
R-HSA-1640170	Cell Cycle	5	734	0.0498607	0.73283	0.73283	68	449	0.0339406	Homo sapiens	ANKRD28;E2F2;E2F3;RPS27A;PAFAH1B1	R-HSA-375302;R-HSA-380294;R-HSA-8852354;R-HSA-380303;R-HSA-1638803;R-HSA-264458;R-HSA-174227;R-HSA-380311;R-HSA-6804724;R-HSA-69015;R-HSA-1363331;R-HSA-69016;R-HSA-380316;R-HSA-174104;R-HSA-2468287;R-HSA-8853405;R-HSA-163096;R-HSA-174105;R-HSA-8854044;R-HSA-188191;R-HSA-8854041;R-HSA-3000335;R-HSA-380455;R-HSA-187937;R-HSA-8854051;R-HSA-9018017;R-HSA-9686969;R-HSA-8853419;R-HSA-174255;R-HSA-75825…
R-HSA-194840	Rho GTPase cycle	1	160	0.0108688	0.736382	0.736382	1	12	0.000907098	Homo sapiens	SLC4A1	R-HSA-194922
R-HSA-8856828	Clathrin-mediated endocytosis	1	162	0.0110047	0.740763	0.740763	16	35	0.0026457	Homo sapiens	RPS27A	R-HSA-8868071;R-HSA-8866279;R-HSA-8868230;R-HSA-8867756;R-HSA-8868236;R-HSA-8868651;R-HSA-8867754;R-HSA-8868072;R-HSA-8868648;R-HSA-8868661;R-HSA-8868660;R-HSA-8868659;R-HSA-8868658;R-HSA-8869438;R-HSA-8871194;R-HSA-8871193
R-HSA-425393	Transport of inorganic cations/anions and amino acids/oligopeptides	1	164	0.0111405	0.745072	0.745072	1	75	0.00566936	Homo sapiens	SLC4A1	R-HSA-425482
R-HSA-446652	Interleukin-1 family signaling	1	165	0.0112085	0.7472	0.7472	9	80	0.00604732	Homo sapiens	RPS27A	R-HSA-209063;R-HSA-209061;R-HSA-5684273;R-HSA-8948063;R-HSA-8948015;R-HSA-168184;R-HSA-446877;R-HSA-5684250;R-HSA-451418
R-HSA-1236974	ER-Phagosome pathway	1	165	0.0112085	0.7472	0.7472	1	10	0.000755915	Homo sapiens	RPS27A	R-HSA-1236935
R-HSA-162599	Late Phase of HIV Life Cycle	1	165	0.0112085	0.7472	0.7472	6	78	0.00589614	Homo sapiens	RPS27A	R-HSA-184323;R-HSA-3149434;R-HSA-3159227;R-HSA-3139027;R-HSA-3149454;R-HSA-184269
R-HSA-3858494	Beta-catenin independent WNT signaling	1	166	0.0112764	0.74931	0.74931	1	51	0.00385517	Homo sapiens	RPS27A	R-HSA-4608852
R-HSA-166520	Signaling by NTRKs	1	166	0.0112764	0.74931	0.74931	2	164	0.012397	Homo sapiens	SGK1	R-HSA-9612501;R-HSA-9612509
R-HSA-5358351	Signaling by Hedgehog	1	168	0.0114123	0.753478	0.753478	10	82	0.0061985	Homo sapiens	RPS27A	R-HSA-5362448;R-HSA-5610742;R-HSA-5635856;R-HSA-5635868;R-HSA-5635854;R-HSA-5610745;R-HSA-5362412;R-HSA-5632648;R-HSA-5635864;R-HSA-5610746
R-HSA-2187338	Visual phototransduction	1	169	0.0114802	0.755536	0.755536	1	92	0.00695442	Homo sapiens	DHRS9	R-HSA-2454081
R-HSA-9609507	Protein localization	1	170	0.0115481	0.757577	0.757577	12	53	0.00400635	Homo sapiens	RPS27A	R-HSA-8953946;R-HSA-9033499;R-HSA-9033485;R-HSA-9033533;R-HSA-9033516;R-HSA-8953917;R-HSA-9033505;R-HSA-9033491;R-HSA-9033509;R-HSA-9033527;R-HSA-9033478;R-HSA-9033526
R-HSA-6807070	PTEN Regulation	1	171	0.0116161	0.759601	0.759601	8	56	0.00423312	Homo sapiens	RPS27A	R-HSA-6807206;R-HSA-8851011;R-HSA-6807106;R-HSA-8850992;R-HSA-8948832;R-HSA-6807118;R-HSA-6807134;R-HSA-8948775
R-HSA-195721	Signaling by WNT	2	332	0.0225528	0.764023	0.764023	20	157	0.0118679	Homo sapiens	RPS27A;DKK2	R-HSA-3769401;R-HSA-4641159;R-HSA-4641253;R-HSA-1504190;R-HSA-4641260;R-HSA-3640861;R-HSA-2130282;R-HSA-1458875;R-HSA-4641256;R-HSA-2130286;R-HSA-3322429;R-HSA-4641129;R-HSA-4608852;R-HSA-4641236;R-HSA-5246693;R-HSA-1504193;R-HSA-4641246;R-HSA-5368586;R-HSA-3640874;R-HSA-3640872
R-HSA-2871837	FCERI mediated NF-kB activation	1	175	0.0118878	0.767531	0.767531	3	19	0.00143624	Homo sapiens	RPS27A	R-HSA-2730904;R-HSA-5607728;R-HSA-202534
R-HSA-1852241	Organelle biogenesis and maintenance	2	335	0.0227566	0.768381	0.768381	9	86	0.00650087	Homo sapiens	ATP5PD;PAFAH1B1	R-HSA-5626228;R-HSA-8949580;R-HSA-5626227;R-HSA-5626220;R-HSA-5626223;R-HSA-5626681;R-HSA-5617816;R-HSA-5626699;R-HSA-5638009
R-HSA-69242	S Phase	1	180	0.0122274	0.77708	0.77708	8	54	0.00408194	Homo sapiens	RPS27A	R-HSA-75825;R-HSA-75824;R-HSA-68946;R-HSA-187574;R-HSA-68948;R-HSA-187575;R-HSA-69015;R-HSA-69016
R-HSA-162587	HIV Life Cycle	1	182	0.0123633	0.78079	0.78079	6	117	0.00884421	Homo sapiens	RPS27A	R-HSA-184323;R-HSA-3149434;R-HSA-3159227;R-HSA-3139027;R-HSA-3149454;R-HSA-184269
R-HSA-1630316	Glycosaminoglycan metabolism	1	182	0.0123633	0.78079	0.78079	1	88	0.00665205	Homo sapiens	HS6ST3	R-HSA-2076419
R-HSA-8953854	Metabolism of RNA	5	782	0.0531214	0.781775	0.781775	13	187	0.0141356	Homo sapiens	SNORD3A;RPL26;RPS27A;GSPT2	R-HSA-927789;R-HSA-927813;R-HSA-6791223;R-HSA-6791222;R-HSA-927836;R-HSA-450580;R-HSA-6791221;R-HSA-6791218;R-HSA-927832;R-HSA-6791228;R-HSA-6791227;R-HSA-6790906;R-HSA-927889
R-HSA-5673001	RAF/MAP kinase cascade	2	345	0.0234359	0.782409	0.782409	4	75	0.00566936	Homo sapiens	RPS27A;SPTB	R-HSA-5674022;R-HSA-5672965;R-HSA-9653514;R-HSA-5658424
R-HSA-3108232	SUMO E3 ligases SUMOylate target proteins	1	183	0.0124312	0.782621	0.782621	2	131	0.00990249	Homo sapiens	NR5A1	R-HSA-4546385;R-HSA-4546386
R-HSA-5619102	SLC transporter disorders	1	185	0.0125671	0.78624	0.78624	1	65	0.00491345	Homo sapiens	SLC4A1	R-HSA-5656248
R-HSA-1236975	Antigen processing-Cross presentation	1	187	0.0127029	0.789798	0.789798	1	23	0.0017386	Homo sapiens	RPS27A	R-HSA-1236935
R-HSA-5684996	MAPK1/MAPK3 signaling	2	352	0.0239114	0.791785	0.791785	4	82	0.0061985	Homo sapiens	RPS27A;SPTB	R-HSA-5674022;R-HSA-5672965;R-HSA-9653514;R-HSA-5658424
R-HSA-109581	Apoptosis	1	189	0.0128388	0.793298	0.793298	2	141	0.0106584	Homo sapiens	RPS27A	R-HSA-211715;R-HSA-211734
R-HSA-112315	Transmission across Chemical Synapses	2	355	0.0241152	0.795693	0.795693	3	163	0.0123214	Homo sapiens	KCNJ6;GLUL	R-HSA-1013020;R-HSA-1013012;R-HSA-70606
R-HSA-2990846	SUMOylation	1	192	0.0130426	0.798439	0.798439	2	140	0.0105828	Homo sapiens	NR5A1	R-HSA-4546385;R-HSA-4546386
R-HSA-199991	Membrane Trafficking	4	666	0.0452415	0.807013	0.807013	29	219	0.0165545	Homo sapiens	ANKRD28;RPS27A;SPTB;PAFAH1B1	R-HSA-8868230;R-HSA-8849350;R-HSA-5694421;R-HSA-6809006;R-HSA-917700;R-HSA-8868236;R-HSA-6809003;R-HSA-917696;R-HSA-6809011;R-HSA-6809010;R-HSA-8871194;R-HSA-8871193;R-HSA-8868071;R-HSA-8866279;R-HSA-6807877;R-HSA-8848484;R-HSA-6807875;R-HSA-8867756;R-HSA-8868651;R-HSA-917730;R-HSA-8867754;R-HSA-8868072;R-HSA-8868648;R-HSA-8868661;R-HSA-8868660;R-HSA-917693;R-HSA-8868659;R-HSA-8868658;R-HSA-88694…
R-HSA-5621481	C-type lectin receptors (CLRs)	1	203	0.0137898	0.816229	0.816229	6	68	0.00514022	Homo sapiens	RPS27A	R-HSA-5607728;R-HSA-202534;R-HSA-5607731;R-HSA-5607725;R-HSA-5607757;R-HSA-5607756
R-HSA-5617833	Cilium Assembly	1	208	0.0141295	0.823792	0.823792	8	50	0.00377958	Homo sapiens	PAFAH1B1	R-HSA-5626228;R-HSA-5626227;R-HSA-5626220;R-HSA-5626223;R-HSA-5626681;R-HSA-5617816;R-HSA-5626699;R-HSA-5638009
R-HSA-68877	Mitotic Prometaphase	1	211	0.0143333	0.828181	0.828181	8	20	0.00151183	Homo sapiens	PAFAH1B1	R-HSA-9648114;R-HSA-2484822;R-HSA-375302;R-HSA-380316;R-HSA-380508;R-HSA-1638803;R-HSA-2468287;R-HSA-1638821
R-HSA-6811442	Intra-Golgi and retrograde Golgi-to-ER traffic	1	218	0.0148088	0.838004	0.838004	2	48	0.00362839	Homo sapiens	PAFAH1B1	R-HSA-8849350;R-HSA-8848484
R-HSA-5357801	Programmed Cell Death	1	218	0.0148088	0.838004	0.838004	5	175	0.0132285	Homo sapiens	RPS27A	R-HSA-211715;R-HSA-211734;R-HSA-5675470;R-HSA-9686920;R-HSA-9688831
R-HSA-397014	Muscle contraction	1	224	0.0152164	0.845979	0.845979	1	42	0.00317484	Homo sapiens	TRPC1	R-HSA-2089943
R-HSA-5683057	MAPK family signaling cascades	2	403	0.0273759	0.850005	0.850005	6	122	0.00922216	Homo sapiens	RPS27A;SPTB	R-HSA-5674022;R-HSA-5672965;R-HSA-9653514;R-HSA-5687112;R-HSA-5658424;R-HSA-5687081
R-HSA-112314	Neurotransmitter receptors and postsynaptic signal transmission	1	232	0.0157598	0.856009	0.856009	2	109	0.00823947	Homo sapiens	KCNJ6	R-HSA-1013020;R-HSA-1013012
R-HSA-1428517	The citric acid (TCA) cycle and respiratory electron transport	1	233	0.0158277	0.857217	0.857217	3	67	0.00506463	Homo sapiens	ATP5PD	R-HSA-164834;R-HSA-164832;R-HSA-164840
R-HSA-2454202	Fc epsilon receptor (FCERI) signaling	1	235	0.0159636	0.859601	0.859601	3	63	0.00476226	Homo sapiens	RPS27A	R-HSA-2730904;R-HSA-5607728;R-HSA-202534
R-HSA-68886	M Phase	2	416	0.0282589	0.862288	0.862288	12	91	0.00687883	Homo sapiens	RPS27A;PAFAH1B1	R-HSA-9648114;R-HSA-174144;R-HSA-2484822;R-HSA-375302;R-HSA-2467809;R-HSA-2467811;R-HSA-174202;R-HSA-380316;R-HSA-380508;R-HSA-1638803;R-HSA-2468287;R-HSA-1638821
R-HSA-8951664	Neddylation	1	241	0.0163712	0.866521	0.866521	2	31	0.00234334	Homo sapiens	RPS27A	R-HSA-8956106;R-HSA-8956026
R-HSA-877300	Interferon gamma signaling	1	255	0.0173222	0.881379	0.881379	1	16	0.00120946	Homo sapiens	PTPN1	R-HSA-877308
R-HSA-202733	Cell surface interactions at the vascular wall	1	258	0.017526	0.884343	0.884343	2	65	0.00491345	Homo sapiens	F11R	R-HSA-202726;R-HSA-202718
R-HSA-8878171	Transcriptional regulation by RUNX1	1	261	0.0177298	0.887234	0.887234	2	132	0.00997808	Homo sapiens	RPS27A	R-HSA-8956684;R-HSA-8957265
R-HSA-162906	HIV Infection	1	267	0.0181374	0.892801	0.892801	10	160	0.0120946	Homo sapiens	RPS27A	R-HSA-184323;R-HSA-180597;R-HSA-180603;R-HSA-3149434;R-HSA-3159227;R-HSA-3139027;R-HSA-180540;R-HSA-3149454;R-HSA-180573;R-HSA-184269
R-HSA-71387	Metabolism of carbohydrates	2	456	0.0309762	0.894563	0.894563	3	243	0.0183687	Homo sapiens	RPS27A;HS6ST3	R-HSA-3781009;R-HSA-3780995;R-HSA-2076419
R-HSA-9006934	Signaling by Receptor Tyrosine Kinases	3	629	0.0427281	0.897285	0.897285	27	704	0.0532164	Homo sapiens	PTPN1;RPS27A;SGK1	R-HSA-5654679;R-HSA-934604;R-HSA-5654677;R-HSA-5654672;R-HSA-9612501;R-HSA-182986;R-HSA-183051;R-HSA-5654684;R-HSA-1977296;R-HSA-9612509;R-HSA-1918092;R-HSA-1358789;R-HSA-1918095;R-HSA-1358790;R-HSA-182993;R-HSA-6807027;R-HSA-1295621;R-HSA-1358797;R-HSA-1358792;R-HSA-1358795;R-HSA-8875431;R-HSA-8875183;R-HSA-183084;R-HSA-1253282;R-HSA-183089;R-HSA-8875443;R-HSA-183036
R-HSA-162582	Signal Transduction	23	3423	0.232525	0.898088	0.898088	169	2408	0.182024	Homo sapiens	PTPN1;PLXND1;STRADB;GREB1;ABCC6;SLC4A1;F11R;SPTB;DKK2;RGS2;ACVR1C;DHRS9;IL8;F2RL1;E2F3;RPS27A;SGK1;S100A8;BMPR1A;PAFAH1B1	R-HSA-2186785;R-HSA-201475;R-HSA-3769401;R-HSA-2160931;R-HSA-2160932;R-HSA-2160935;R-HSA-201476;R-HSA-5666129;R-HSA-5362518;R-HSA-183051;R-HSA-380942;R-HSA-3322429;R-HSA-418582;R-HSA-4608852;R-HSA-1295621;R-HSA-373791;R-HSA-3640874;R-HSA-5687112;R-HSA-3640872;R-HSA-8875431;R-HSA-2134532;R-HSA-6807106;R-HSA-5666160;R-HSA-870437;R-HSA-8875183;R-HSA-6807118;R-HSA-3640861;R-HSA-2172172;R-HSA-2186767;…
R-HSA-392499	Metabolism of proteins	15	2363	0.160519	0.898562	0.898562	139	892	0.0674276	Homo sapiens	ANKRD28;GALNT5;ERO1LB;ACTR5;ABCC6;SLCO5A1;GSPT2;SPTB;NR5A1;IL8;RPL26;RPS27A;SNCA	R-HSA-5690196;R-HSA-688136;R-HSA-6782820;R-HSA-5660757;R-HSA-8853379;R-HSA-8869506;R-HSA-913675;R-HSA-5660752;R-HSA-5660753;R-HSA-5689950;R-HSA-5696605;R-HSA-5696600;R-HSA-6781814;R-HSA-8943003;R-HSA-4546385;R-HSA-4546386;R-HSA-8943007;R-HSA-8852127;R-HSA-8865182;R-HSA-3640872;R-HSA-8852134;R-HSA-264997;R-HSA-5689972;R-HSA-8852133;R-HSA-6807877;R-HSA-5689973;R-HSA-6781764;R-HSA-8852132;R-HSA-8852…
R-HSA-1280215	Cytokine Signaling in Immune system	6	1108	0.0752666	0.903899	0.903899	33	687	0.0519314	Homo sapiens	PTPN1;RNASEL;IL8;RPS27A	R-HSA-5223305;R-HSA-6784160;R-HSA-1169307;R-HSA-5684250;R-HSA-8948063;R-HSA-9009936;R-HSA-1015702;R-HSA-446877;R-HSA-451418;R-HSA-9009941;R-HSA-1015699;R-HSA-5668534;R-HSA-209063;R-HSA-9706354;R-HSA-5607731;R-HSA-209061;R-HSA-5684273;R-HSA-8948015;R-HSA-450337;R-HSA-5668414;R-HSA-8985123;R-HSA-1169210;R-HSA-450346;R-HSA-1168445;R-HSA-5668454;R-HSA-997311;R-HSA-877308;R-HSA-6789524;R-HSA-5607725;R…
R-HSA-212436	Generic Transcription Pathway	9	1554	0.105563	0.907205	0.907205	44	824	0.0622874	Homo sapiens	NR5A1;ZNF254;PTPN1;ZNF208;ZNF425;SGK1;RPS27A	R-HSA-870477;R-HSA-2186785;R-HSA-870479;R-HSA-6798373;R-HSA-8956684;R-HSA-9008076;R-HSA-975040;R-HSA-3215295;R-HSA-8952408;R-HSA-8939801;R-HSA-9008475;R-HSA-6804724;R-HSA-382096;R-HSA-9009308;R-HSA-2176503;R-HSA-9008479;R-HSA-2176502;R-HSA-8957265;R-HSA-2186747;R-HSA-9009362;R-HSA-5689972;R-HSA-6795460;R-HSA-9022764;R-HSA-376419;R-HSA-9008110;R-HSA-870437;R-HSA-6804879;R-HSA-6804942;R-HSA-8952419…
R-HSA-373076	Class A/1 (Rhodopsin-like receptors)	2	475	0.0322668	0.907316	0.907316	4	158	0.0119435	Homo sapiens	IL8;F2RL1	R-HSA-373813;R-HSA-389463;R-HSA-373791;R-HSA-374251
R-HSA-449147	Signaling by Interleukins	3	647	0.0439508	0.907725	0.907725	14	493	0.0372666	Homo sapiens	IL8;RPS27A	R-HSA-209063;R-HSA-209061;R-HSA-5684273;R-HSA-8948015;R-HSA-450337;R-HSA-6784160;R-HSA-5684250;R-HSA-450346;R-HSA-6789524;R-HSA-8948063;R-HSA-168184;R-HSA-446877;R-HSA-451418;R-HSA-912627
R-HSA-6798695	Neutrophil degranulation	2	480	0.0326065	0.910426	0.910426	2	10	0.000755915	Homo sapiens	CFD;S100A8	R-HSA-6800434;R-HSA-6798748
R-HSA-3700989	Transcriptional Regulation by TP53	2	486	0.0330141	0.91403	0.91403	12	259	0.0195782	Homo sapiens	RPS27A;SGK1	R-HSA-5689972;R-HSA-6798373;R-HSA-6804724;R-HSA-6795460;R-HSA-6795473;R-HSA-6804879;R-HSA-6804942;R-HSA-6804253;R-HSA-6795290;R-HSA-3215295;R-HSA-6804441;R-HSA-3215310
R-HSA-5653656	Vesicle-mediated transport	4	825	0.0560424	0.915537	0.915537	29	252	0.0190491	Homo sapiens	ANKRD28;RPS27A;SPTB;PAFAH1B1	R-HSA-8868230;R-HSA-8849350;R-HSA-5694421;R-HSA-6809006;R-HSA-917700;R-HSA-8868236;R-HSA-6809003;R-HSA-917696;R-HSA-6809011;R-HSA-6809010;R-HSA-8871194;R-HSA-8871193;R-HSA-8868071;R-HSA-8866279;R-HSA-6807877;R-HSA-8848484;R-HSA-6807875;R-HSA-8867756;R-HSA-8868651;R-HSA-917730;R-HSA-8867754;R-HSA-8868072;R-HSA-8868648;R-HSA-8868661;R-HSA-8868660;R-HSA-917693;R-HSA-8868659;R-HSA-8868658;R-HSA-88694…
R-HSA-983168	Antigen processing: Ubiquitination & Proteasome degradation	1	315	0.021398	0.92856	0.92856	6	9	0.000680324	Homo sapiens	RPS27A	R-HSA-983150;R-HSA-983157;R-HSA-983156;R-HSA-983140;R-HSA-983153;R-HSA-983152
R-HSA-1257604	PIP3 activates AKT signaling	1	319	0.0216697	0.930939	0.930939	8	86	0.00650087	Homo sapiens	RPS27A	R-HSA-6807206;R-HSA-8851011;R-HSA-6807106;R-HSA-8850992;R-HSA-8948832;R-HSA-6807118;R-HSA-6807134;R-HSA-8948775
R-HSA-1483257	Phospholipid metabolism	1	325	0.0220773	0.934362	0.934362	2	218	0.0164789	Homo sapiens	PI4KB	R-HSA-1676152;R-HSA-1675883
R-HSA-9679506	SARS-CoV Infections	1	328	0.0222811	0.93601	0.93601	2	255	0.0192758	Homo sapiens	RPS27A	R-HSA-9694529;R-HSA-9683679
R-HSA-5663202	Diseases of signal transduction by growth factor receptors and second messengers	2	529	0.0359351	0.936164	0.936164	11	448	0.033865	Homo sapiens	RPS27A;DKK2	R-HSA-9706356;R-HSA-2220976;R-HSA-2900765;R-HSA-2220944;R-HSA-5387392;R-HSA-5483238;R-HSA-2769007;R-HSA-1225956;R-HSA-2730752;R-HSA-2737728;R-HSA-5339711
R-HSA-1474244	Extracellular matrix organization	1	330	0.022417	0.937086	0.937086	1	319	0.0241137	Homo sapiens	F11R	R-HSA-202718
R-HSA-73857	RNA Polymerase II Transcription	9	1693	0.115006	0.949328	0.949328	44	885	0.0668985	Homo sapiens	NR5A1;ZNF254;PTPN1;ZNF208;ZNF425;SGK1;RPS27A	R-HSA-870477;R-HSA-2186785;R-HSA-870479;R-HSA-6798373;R-HSA-8956684;R-HSA-9008076;R-HSA-975040;R-HSA-3215295;R-HSA-8952408;R-HSA-8939801;R-HSA-9008475;R-HSA-6804724;R-HSA-382096;R-HSA-9009308;R-HSA-2176503;R-HSA-9008479;R-HSA-2176502;R-HSA-8957265;R-HSA-2186747;R-HSA-9009362;R-HSA-5689972;R-HSA-6795460;R-HSA-9022764;R-HSA-376419;R-HSA-9008110;R-HSA-870437;R-HSA-6804879;R-HSA-6804942;R-HSA-8952419…
R-HSA-418594	G alpha (i) signalling events	2	565	0.0383805	0.950457	0.950457	4	165	0.0124726	Homo sapiens	DHRS9;IL8	R-HSA-2454081;R-HSA-749454;R-HSA-749456;R-HSA-380073
R-HSA-9006925	Intracellular signaling by second messengers	1	366	0.0248624	0.953651	0.953651	8	114	0.00861743	Homo sapiens	RPS27A	R-HSA-6807206;R-HSA-8851011;R-HSA-6807106;R-HSA-8850992;R-HSA-8948832;R-HSA-6807118;R-HSA-6807134;R-HSA-8948775
R-HSA-597592	Post-translational protein modification	8	1597	0.108484	0.960714	0.960714	101	526	0.0397611	Homo sapiens	ANKRD28;NR5A1;GALNT5;ACTR5;ABCC6;SLCO5A1;RPS27A;SPTB	R-HSA-5690196;R-HSA-688136;R-HSA-6782820;R-HSA-8853379;R-HSA-8869506;R-HSA-913675;R-HSA-5689950;R-HSA-5696605;R-HSA-5696600;R-HSA-6781814;R-HSA-8943003;R-HSA-4546385;R-HSA-4546386;R-HSA-8943007;R-HSA-8852127;R-HSA-8865182;R-HSA-3640872;R-HSA-8852134;R-HSA-5689972;R-HSA-8852133;R-HSA-6807877;R-HSA-5689973;R-HSA-6781764;R-HSA-8852132;R-HSA-8852131;R-HSA-6807875;R-HSA-8850594;R-HSA-8852130;R-HSA-569…
R-HSA-5668914	Diseases of metabolism	1	408	0.0277155	0.967582	0.967582	1	191	0.014438	Homo sapiens	RPS27A	R-HSA-3797226
R-HSA-425407	SLC-mediated transmembrane transport	1	418	0.0283948	0.970231	0.970231	1	191	0.014438	Homo sapiens	SLC4A1	R-HSA-425482
R-HSA-500792	GPCR ligand binding	2	665	0.0451736	0.975929	0.975929	4	185	0.0139844	Homo sapiens	IL8;F2RL1	R-HSA-373813;R-HSA-389463;R-HSA-373791;R-HSA-374251
R-HSA-74160	Gene expression (Transcription)	9	1851	0.125739	0.976101	0.976101	44	996	0.0752891	Homo sapiens	NR5A1;ZNF254;PTPN1;ZNF208;ZNF425;SGK1;RPS27A	R-HSA-870477;R-HSA-2186785;R-HSA-870479;R-HSA-6798373;R-HSA-8956684;R-HSA-9008076;R-HSA-975040;R-HSA-3215295;R-HSA-8952408;R-HSA-8939801;R-HSA-9008475;R-HSA-6804724;R-HSA-382096;R-HSA-9009308;R-HSA-2176503;R-HSA-9008479;R-HSA-2176502;R-HSA-8957265;R-HSA-2186747;R-HSA-9009362;R-HSA-5689972;R-HSA-6795460;R-HSA-9022764;R-HSA-376419;R-HSA-9008110;R-HSA-870437;R-HSA-6804879;R-HSA-6804942;R-HSA-8952419…
R-HSA-983169	Class I MHC mediated antigen processing & presentation	1	465	0.0315875	0.980077	0.980077	7	48	0.00362839	Homo sapiens	RPS27A	R-HSA-983150;R-HSA-1236935;R-HSA-983157;R-HSA-983156;R-HSA-983140;R-HSA-983153;R-HSA-983152
R-HSA-388396	GPCR downstream signalling	4	1355	0.0920454	0.996963	0.996963	11	260	0.0196538	Homo sapiens	RGS2;DHRS9;IL8;F2RL1	R-HSA-418582;R-HSA-8982025;R-HSA-749448;R-HSA-8982026;R-HSA-2454081;R-HSA-749454;R-HSA-749452;R-HSA-8982017;R-HSA-749456;R-HSA-380073;R-HSA-379048
R-HSA-1280218	Adaptive Immune System	2	1003	0.068134	0.99819	0.99819	13	264	0.0199562	Homo sapiens	TRPC1;RPS27A	R-HSA-983150;R-HSA-5607728;R-HSA-202534;R-HSA-2089943;R-HSA-983140;R-HSA-1168643;R-HSA-1236935;R-HSA-202453;R-HSA-2089927;R-HSA-983157;R-HSA-983156;R-HSA-983153;R-HSA-983152
R-HSA-372790	Signaling by GPCR	4	1497	0.101691	0.998882	0.998882	15	445	0.0336382	Homo sapiens	RGS2;DHRS9;IL8;F2RL1	R-HSA-8982025;R-HSA-749448;R-HSA-8982026;R-HSA-2454081;R-HSA-749454;R-HSA-749452;R-HSA-8982017;R-HSA-380073;R-HSA-379048;R-HSA-374251;R-HSA-373813;R-HSA-418582;R-HSA-389463;R-HSA-373791;R-HSA-749456
R-HSA-168249	Innate Immune System	3	1331	0.0904151	0.99918	0.99918	64	701	0.0529896	Homo sapiens	CFD;RPS27A;S100A8	R-HSA-975118;R-HSA-741386;R-HSA-688136;R-HSA-688137;R-HSA-9628444;R-HSA-936960;R-HSA-9645442;R-HSA-936991;R-HSA-936986;R-HSA-5362500;R-HSA-936475;R-HSA-5607757;R-HSA-177690;R-HSA-5607756;R-HSA-975122;R-HSA-177692;R-HSA-975147;R-HSA-202534;R-HSA-706479;R-HSA-6798528;R-HSA-450337;R-HSA-741411;R-HSA-450346;R-HSA-450358;R-HSA-990526;R-HSA-2730904;R-HSA-936381;R-HSA-173745;R-HSA-2213017;R-HSA-9645394;…
R-HSA-1643685	Disease	9	2538	0.172407	0.999531	0.999531	42	1589	0.120115	Homo sapiens	ABCC6;E2F2;E2F3;SLC4A1;RPL26;RPS27A;DKK2	R-HSA-184323;R-HSA-192704;R-HSA-9636439;R-HSA-2769007;R-HSA-5678992;R-HSA-3149434;R-HSA-3159227;R-HSA-192841;R-HSA-8877003;R-HSA-9683679;R-HSA-5679000;R-HSA-184269;R-HSA-2220976;R-HSA-5387392;R-HSA-9694529;R-HSA-3797226;R-HSA-9659782;R-HSA-8876255;R-HSA-180573;R-HSA-9706356;R-HSA-8866854;R-HSA-8876262;R-HSA-8876258;R-HSA-2730752;R-HSA-2737728;R-HSA-8866858;R-HSA-5656248;R-HSA-5339711;R-HSA-886685…
R-HSA-5663205	Infectious disease	3	1468	0.0997215	0.999715	0.999715	20	751	0.0567692	Homo sapiens	RPL26;RPS27A	R-HSA-184323;R-HSA-8876262;R-HSA-192704;R-HSA-9636439;R-HSA-8876258;R-HSA-3149434;R-HSA-3159227;R-HSA-192841;R-HSA-8877003;R-HSA-9683679;R-HSA-184269;R-HSA-9694529;R-HSA-180597;R-HSA-8876255;R-HSA-180603;R-HSA-3139027;R-HSA-180540;R-HSA-9636461;R-HSA-3149454;R-HSA-180573
R-HSA-168256	Immune System	9	2713	0.184295	0.999851	0.999851	101	1593	0.120417	Homo sapiens	CFD;PTPN1;RNASEL;IL8;TRPC1;RPS27A;S100A8	R-HSA-975118;R-HSA-741386;R-HSA-688136;R-HSA-688137;R-HSA-936960;R-HSA-9645442;R-HSA-936991;R-HSA-1168643;R-HSA-936986;R-HSA-5362500;R-HSA-936475;R-HSA-5607757;R-HSA-177690;R-HSA-5607756;R-HSA-975122;R-HSA-177692;R-HSA-975147;R-HSA-202534;R-HSA-450337;R-HSA-741411;R-HSA-1169210;R-HSA-450346;R-HSA-1168445;R-HSA-450358;R-HSA-5668454;R-HSA-990526;R-HSA-1169192;R-HSA-5432849;R-HSA-5684250;R-HSA-18312…
R-HSA-556833	Metabolism of lipids	1	1451	0.0985667	0.999997	0.999997	2	947	0.0715852	Homo sapiens	PI4KB	R-HSA-1676152;R-HSA-1675883
R-HSA-1430728	Metabolism	9	3658	0.248489	1	1	17	2247	0.169854	Homo sapiens	ATP5PD;HDC;ODC1;PI4KB;RPL26;RPS27A;GLUL;HS6ST3	R-HSA-164834;R-HSA-353125;R-HSA-1676152;R-HSA-164832;R-HSA-350567;R-HSA-70692;R-HSA-3781009;R-HSA-164840;R-HSA-350600;R-HSA-70606;R-HSA-1675883;R-HSA-2408529;R-HSA-350578;R-HSA-3780995;R-HSA-977301;R-HSA-2076419;R-HSA-5333615

## Sheet: Table S3C) Reactome COMBINED
Pathway identifier	Pathway name	#Entities found	#Entities total	Entities ratio	Entities pValue	Entities FDR	#Reactions found	#Reactions total	Reactions ratio	Species name	Submitted entities found	Found reaction identifiers
R-HSA-2173791	TGF-beta receptor signaling in EMT (epithelial to mesenchymal transition)	3	19	0.00129067	0.00282677	0.433171	6	6	0.000453549	Homo sapiens	PARD3;RPS27A;F11R	R-HSA-2160931;R-HSA-2160932;R-HSA-2134532;R-HSA-2160935;R-HSA-2134519;R-HSA-2134506
R-HSA-452723	Transcriptional regulation of pluripotent stem cells	4	45	0.00305686	0.00446139	0.433171	8	35	0.0026457	Homo sapiens	NR5A1;EPAS1;ATP9A	R-HSA-452838;R-HSA-1112609;R-HSA-2972968;R-HSA-452958;R-HSA-452894;R-HSA-480301;R-HSA-452392;R-HSA-480520
R-HSA-8939245	RUNX1 regulates transcription of genes involved in BCR signaling	2	7	0.000475511	0.00481965	0.433171	2	4	0.000302366	Homo sapiens	BLK	R-HSA-8938987;R-HSA-8938965
R-HSA-68689	CDC6 association with the ORC:origin complex	2	11	0.000747232	0.0114578	0.433171	1	2	0.000151183	Homo sapiens	E2F2;E2F3	R-HSA-68637
R-HSA-9012852	Signaling by NOTCH3	4	63	0.0042796	0.0140269	0.433171	5	37	0.00279689	Homo sapiens	PLEKHG1;PLXND1;RPS27A	R-HSA-9021451;R-HSA-9021450;R-HSA-9013069;R-HSA-9016751;R-HSA-9021523
R-HSA-9664873	Pexophagy	2	13	0.000883092	0.0157029	0.433171	2	13	0.00098269	Homo sapiens	EPAS1;RPS27A	R-HSA-9664871;R-HSA-9674127
R-HSA-9013508	NOTCH3 Intracellular Domain Regulates Transcription	3	36	0.00244549	0.0160722	0.433171	3	22	0.00166301	Homo sapiens	PLEKHG1;PLXND1	R-HSA-9021451;R-HSA-9021450;R-HSA-9016751
R-HSA-1247673	Erythrocytes take up oxygen and release carbon dioxide	2	16	0.00108688	0.0231226	0.433171	2	6	0.000453549	Homo sapiens	SLC4A1;HBD	R-HSA-1247665;R-HSA-1247668
R-HSA-2559585	Oncogene Induced Senescence	3	42	0.00285307	0.02397	0.433171	3	19	0.00143624	Homo sapiens	E2F2;E2F3;RPS27A	R-HSA-3209109;R-HSA-3209096;R-HSA-6804879
R-HSA-9661069	Defective binding of RB1 mutants to E2F1,(E2F2, E2F3)	2	17	0.00115481	0.0258586	0.433171	1	1	7.55915e-05	Homo sapiens	E2F2;E2F3	R-HSA-9659782
R-HSA-9659787	Aberrant regulation of mitotic G1/S transition in cancer due to RB1 defects	2	17	0.00115481	0.0258586	0.433171	1	2	0.000151183	Homo sapiens	E2F2;E2F3	R-HSA-9659782
R-HSA-9006936	Signaling by TGFB family members	5	114	0.00774404	0.0264292	0.433171	36	107	0.00808829	Homo sapiens	ACVR1C;PARD3;RPS27A;F11R;BMPR1A	R-HSA-870477;R-HSA-2186785;R-HSA-201475;R-HSA-1549526;R-HSA-870479;R-HSA-2160931;R-HSA-2160932;R-HSA-2160935;R-HSA-201476;R-HSA-2187368;R-HSA-2470508;R-HSA-2134506;R-HSA-2176503;R-HSA-2134519;R-HSA-2176502;R-HSA-2187382;R-HSA-2186747;R-HSA-201821;R-HSA-201443;R-HSA-2134532;R-HSA-173542;R-HSA-2176452;R-HSA-870437;R-HSA-2179276;R-HSA-2186767;R-HSA-201453;R-HSA-202604;R-HSA-201457;R-HSA-201648;R-HSA…
R-HSA-418457	cGMP effects	2	18	0.00122274	0.0287189	0.433171	2	4	0.000302366	Homo sapiens	MRVI1;PDE9A	R-HSA-418442;R-HSA-418456
R-HSA-110312	Translesion synthesis by REV1	2	19	0.00129067	0.0316994	0.433171	4	5	0.000377958	Homo sapiens	RPS27A;AFF3	R-HSA-5652151;R-HSA-110307;R-HSA-110308;R-HSA-110311
R-HSA-388844	Receptor-type tyrosine-protein phosphatases	2	20	0.0013586	0.034796	0.433171	6	6	0.000453549	Homo sapiens	PTPRD;PTPRS	R-HSA-6798258;R-HSA-6797810;R-HSA-6798257;R-HSA-6800380;R-HSA-6797803;R-HSA-388824
R-HSA-5656121	Translesion synthesis by POLI	2	20	0.0013586	0.034796	0.433171	3	3	0.000226775	Homo sapiens	RPS27A;AFF3	R-HSA-5656148;R-HSA-5656158;R-HSA-5656105
R-HSA-8939211	ESR-mediated signaling	8	256	0.0173901	0.0348934	0.433171	82	110	0.00831507	Homo sapiens	PLEKHG1;GREB1;ESR1;PTK2	R-HSA-9018505;R-HSA-9008267;R-HSA-9011981;R-HSA-9023884;R-HSA-8931981;R-HSA-9021068;R-HSA-9633044;R-HSA-9008271;R-HSA-9011983;R-HSA-9008270;R-HSA-9018497;R-HSA-9009536;R-HSA-9011971;R-HSA-9018499;R-HSA-9634584;R-HSA-9008258;R-HSA-9009541;R-HSA-9632412;R-HSA-9011975;R-HSA-9018503;R-HSA-9011997;R-HSA-9008285;R-HSA-9021596;R-HSA-9625482;R-HSA-9011985;R-HSA-9021072;R-HSA-9011984;R-HSA-9625487;R-HSA-9…
R-HSA-1980143	Signaling by NOTCH1	4	84	0.00570613	0.035174	0.433171	25	39	0.00294807	Homo sapiens	PLEKHG1;TLE1;DTX1;RPS27A	R-HSA-157632;R-HSA-1980125;R-HSA-1980122;R-HSA-1980123;R-HSA-1980118;R-HSA-1980112;R-HSA-373706;R-HSA-4396371;R-HSA-1980047;R-HSA-1980109;R-HSA-1912398;R-HSA-1852623;R-HSA-1912393;R-HSA-1912394;R-HSA-4396379;R-HSA-1912391;R-HSA-4396382;R-HSA-1912386;R-HSA-1980078;R-HSA-1980074;R-HSA-4396347;R-HSA-1912357;R-HSA-1912359;R-HSA-1980067;R-HSA-1980065
R-HSA-5655862	Translesion synthesis by POLK	2	21	0.00142653	0.0380049	0.433171	3	3	0.000226775	Homo sapiens	RPS27A;AFF3	R-HSA-5655892;R-HSA-5655965;R-HSA-5655835
R-HSA-8866910	TFAP2 (AP-2) family regulates transcription of growth factors and their receptors	2	21	0.00142653	0.0380049	0.433171	3	18	0.00136065	Homo sapiens	ESR1	R-HSA-8937369;R-HSA-8864381;R-HSA-8864395
R-HSA-69231	Cyclin D associated events in G1	3	51	0.00346444	0.0390836	0.433171	2	15	0.00113387	Homo sapiens	E2F2;E2F3;RPS27A	R-HSA-1363331;R-HSA-9018017
R-HSA-69236	G1 Phase	3	51	0.00346444	0.0390836	0.433171	2	15	0.00113387	Homo sapiens	E2F2;E2F3;RPS27A	R-HSA-1363331;R-HSA-9018017
R-HSA-6806834	Signaling by MET	4	88	0.00597785	0.0405531	0.433171	9	49	0.00370398	Homo sapiens	PTPN1;LAMC1;RPS27A;PTK2	R-HSA-8875431;R-HSA-8874083;R-HSA-8875443;R-HSA-6807027;R-HSA-8874082;R-HSA-8874080;R-HSA-8874079;R-HSA-8875183;R-HSA-8874078
R-HSA-5619050	Defective SLC4A1 causes hereditary spherocytosis type 4 (HSP4), distal renal tubular acidosis (dRTA) and dRTA with hemolytic anemia (dRTA-HA)	1	3	0.000203791	0.0426781	0.433171	1	1	7.55915e-05	Homo sapiens	SLC4A1	R-HSA-5656248
R-HSA-181429	Serotonin Neurotransmitter Release Cycle	2	23	0.00156239	0.0447438	0.433171	2	4	0.000302366	Homo sapiens	SYT1;SYN3	R-HSA-380901;R-HSA-380905
R-HSA-9613829	Chaperone Mediated Autophagy	2	23	0.00156239	0.0447438	0.433171	9	19	0.00143624	Homo sapiens	ABCC6;RPS27A	R-HSA-9625188;R-HSA-9620197;R-HSA-9622840;R-HSA-9615721;R-HSA-9624158;R-HSA-9622831;R-HSA-9625196;R-HSA-9626060;R-HSA-9625197
R-HSA-1480926	O2/CO2 exchange in erythrocytes	2	23	0.00156239	0.0447438	0.433171	4	13	0.00098269	Homo sapiens	SLC4A1;HBD	R-HSA-1247665;R-HSA-1247668;R-HSA-1237038;R-HSA-1237325
R-HSA-1237044	Erythrocytes take up carbon dioxide and release oxygen	2	23	0.00156239	0.0447438	0.433171	2	7	0.000529141	Homo sapiens	SLC4A1;HBD	R-HSA-1237038;R-HSA-1237325
R-HSA-8849932	Synaptic adhesion-like molecules	2	23	0.00156239	0.0447438	0.433171	1	8	0.000604732	Homo sapiens	PTPRD;PTPRS	R-HSA-8855648
R-HSA-912631	Regulation of signaling by CBL	2	24	0.00163032	0.0482665	0.433171	2	7	0.000529141	Homo sapiens	BLNK;RPS27A	R-HSA-912724;R-HSA-912627
R-HSA-2122947	NOTCH1 Intracellular Domain Regulates Transcription	3	57	0.00387202	0.0512834	0.433171	13	18	0.00136065	Homo sapiens	PLEKHG1;TLE1;RPS27A	R-HSA-4396371;R-HSA-1980078;R-HSA-1980047;R-HSA-1852623;R-HSA-1912393;R-HSA-1912394;R-HSA-4396347;R-HSA-4396379;R-HSA-1912391;R-HSA-1912359;R-HSA-1980067;R-HSA-4396382;R-HSA-1980065
R-HSA-6807004	Negative regulation of MET activity	2	25	0.00169825	0.0518865	0.433171	4	10	0.000755915	Homo sapiens	PTPN1;RPS27A	R-HSA-8875431;R-HSA-8875443;R-HSA-6807027;R-HSA-8875183
R-HSA-9010553	Regulation of expression of SLITs and ROBOs	6	183	0.0124312	0.0524584	0.433171	7	20	0.00151183	Homo sapiens	RPL26;RPS27A;GSPT2;ROBO1	R-HSA-9011083;R-HSA-9014652;R-HSA-9011313;R-HSA-8986083;R-HSA-9014610;R-HSA-9011074;R-HSA-9011300
R-HSA-373752	Netrin-1 signaling	3	59	0.00400788	0.0557134	0.433171	12	37	0.00279689	Homo sapiens	TRPC1;PTK2;ROBO1	R-HSA-373716;R-HSA-418868;R-HSA-418850;R-HSA-373715;R-HSA-418865;R-HSA-374701;R-HSA-418874;R-HSA-418858;R-HSA-373720;R-HSA-418856;R-HSA-418872;R-HSA-622390
R-HSA-5627083	RHO GTPases regulate CFTR trafficking	1	4	0.000271721	0.0564974	0.433171	3	3	0.000226775	Homo sapiens	ABCC6	R-HSA-5627072;R-HSA-5627071;R-HSA-5627275
R-HSA-8985801	Regulation of cortical dendrite branching	1	4	0.000271721	0.0564974	0.433171	2	2	0.000151183	Homo sapiens	ROBO1	R-HSA-8985812;R-HSA-8985799
R-HSA-5083627	Defective LARGE causes MDDGA6 and MDDGB6	1	4	0.000271721	0.0564974	0.433171	1	1	7.55915e-05	Homo sapiens	LARGE	R-HSA-6785668
R-HSA-5690338	Defective ABCC6 causes PXE	1	4	0.000271721	0.0564974	0.433171	1	1	7.55915e-05	Homo sapiens	ABCC6	R-HSA-5690340
R-HSA-194306	Neurophilin interactions with VEGF and VEGFR	1	4	0.000271721	0.0564974	0.433171	1	2	0.000151183	Homo sapiens	FLT1	R-HSA-195418
R-HSA-8986944	Transcriptional Regulation by MECP2	4	100	0.00679302	0.0593359	0.433171	4	77	0.00582055	Homo sapiens	PTPN1;SGK1	R-HSA-9023549;R-HSA-9022764;R-HSA-9023538;R-HSA-9022770
R-HSA-975956	Nonsense Mediated Decay (NMD) independent of the Exon Junction Complex (EJC)	4	101	0.00686095	0.0610787	0.433171	1	1	7.55915e-05	Homo sapiens	RPL26;RPS27A;GSPT2	R-HSA-927789
R-HSA-212676	Dopamine Neurotransmitter Release Cycle	2	28	0.00190204	0.0632956	0.433171	2	5	0.000377958	Homo sapiens	SYT1;SYN3	R-HSA-380869;R-HSA-380574
R-HSA-983695	Antigen activates B Cell Receptor (BCR) leading to generation of second messengers	4	103	0.00699681	0.064645	0.433171	9	25	0.00188979	Homo sapiens	BLK;TRPC1;BLNK	R-HSA-9606162;R-HSA-9606163;R-HSA-983709;R-HSA-9606151;R-HSA-983703;R-HSA-2089943;R-HSA-2089927;R-HSA-1112666;R-HSA-9606159
R-HSA-9665244	Resistance of ERBB2 KD mutants to sapitinib	1	5	0.000339651	0.070118	0.433171	1	1	7.55915e-05	Homo sapiens	LRRC7	R-HSA-9665304
R-HSA-9665245	Resistance of ERBB2 KD mutants to tesevatinib	1	5	0.000339651	0.070118	0.433171	1	1	7.55915e-05	Homo sapiens	LRRC7	R-HSA-9665315
R-HSA-9665246	Resistance of ERBB2 KD mutants to neratinib	1	5	0.000339651	0.070118	0.433171	1	1	7.55915e-05	Homo sapiens	LRRC7	R-HSA-9665286
R-HSA-9665250	Resistance of ERBB2 KD mutants to AEE788	1	5	0.000339651	0.070118	0.433171	1	1	7.55915e-05	Homo sapiens	LRRC7	R-HSA-9665278
R-HSA-9665737	Drug resistance in ERBB2 TMD/JMD mutants	1	5	0.000339651	0.070118	0.433171	1	1	7.55915e-05	Homo sapiens	LRRC7	R-HSA-9665708
R-HSA-9665249	Resistance of ERBB2 KD mutants to afatinib	1	5	0.000339651	0.070118	0.433171	1	1	7.55915e-05	Homo sapiens	LRRC7	R-HSA-9665311
R-HSA-9665251	Resistance of ERBB2 KD mutants to lapatinib	1	5	0.000339651	0.070118	0.433171	1	1	7.55915e-05	Homo sapiens	LRRC7	R-HSA-9665284
R-HSA-9665247	Resistance of ERBB2 KD mutants to osimertinib	1	5	0.000339651	0.070118	0.433171	1	1	7.55915e-05	Homo sapiens	LRRC7	R-HSA-9665280
R-HSA-9665233	Resistance of ERBB2 KD mutants to trastuzumab	1	5	0.000339651	0.070118	0.433171	1	1	7.55915e-05	Homo sapiens	LRRC7	R-HSA-9665232
R-HSA-72764	Eukaryotic Translation Termination	4	106	0.0072006	0.0701944	0.433171	4	5	0.000377958	Homo sapiens	RPL26;RPS27A;GSPT2	R-HSA-141671;R-HSA-141691;R-HSA-141673;R-HSA-6800138
R-HSA-420029	Tight junction interactions	2	30	0.00203791	0.071326	0.433171	1	3	0.000226775	Homo sapiens	PARD3;F11R	R-HSA-419981
R-HSA-421270	Cell-cell junction organization	3	67	0.00455132	0.0751587	0.433171	3	21	0.00158742	Homo sapiens	CDH4;PARD3;F11R	R-HSA-419981;R-HSA-419002;R-HSA-419001
R-HSA-9018519	Estrogen-dependent gene expression	5	154	0.0104612	0.0757139	0.433171	58	66	0.00498904	Homo sapiens	PLEKHG1;GREB1;ESR1	R-HSA-9018505;R-HSA-9008267;R-HSA-9011981;R-HSA-9023884;R-HSA-8931981;R-HSA-9008271;R-HSA-9011983;R-HSA-9008270;R-HSA-9018497;R-HSA-9009536;R-HSA-9011971;R-HSA-9018499;R-HSA-9008258;R-HSA-9009541;R-HSA-9011975;R-HSA-9018503;R-HSA-9011997;R-HSA-9008285;R-HSA-9011985;R-HSA-9011984;R-HSA-9012000;R-HSA-9008315;R-HSA-8932020;R-HSA-8932021;R-HSA-8932033;R-HSA-8932037;R-HSA-9009371;R-HSA-9012315;R-HSA-9…
R-HSA-68867	Assembly of the pre-replicative complex	3	68	0.00461925	0.0777754	0.433171	3	12	0.000907098	Homo sapiens	E2F2;E2F3;RPS27A	R-HSA-68825;R-HSA-68712;R-HSA-68637
R-HSA-9009391	Extra-nuclear estrogen signaling	4	110	0.00747232	0.0779614	0.433171	19	38	0.00287248	Homo sapiens	ESR1;PTK2	R-HSA-9021609;R-HSA-9624272;R-HSA-9632182;R-HSA-9625814;R-HSA-9021068;R-HSA-9633044;R-HSA-9021601;R-HSA-9021600;R-HSA-9625465;R-HSA-9634584;R-HSA-9632412;R-HSA-9021596;R-HSA-9021660;R-HSA-9625482;R-HSA-9021072;R-HSA-9021170;R-HSA-9625487;R-HSA-9021079;R-HSA-9027670
R-HSA-8874081	MET activates PTK2 signaling	2	32	0.00217377	0.079666	0.433171	5	5	0.000377958	Homo sapiens	LAMC1;PTK2	R-HSA-8874083;R-HSA-8874082;R-HSA-8874080;R-HSA-8874079;R-HSA-8874078
R-HSA-5689901	Metalloprotease DUBs	2	32	0.00217377	0.079666	0.433171	5	6	0.000453549	Homo sapiens	PLEKHG1;RPS27A	R-HSA-5691431;R-HSA-5691381;R-HSA-5696547;R-HSA-5691411;R-HSA-5691439
R-HSA-2122948	Activated NOTCH1 Transmits Signal to the Nucleus	2	32	0.00217377	0.079666	0.433171	12	21	0.00158742	Homo sapiens	DTX1;RPS27A	R-HSA-157632;R-HSA-1980125;R-HSA-1980109;R-HSA-1912398;R-HSA-1980122;R-HSA-1980074;R-HSA-1980123;R-HSA-1980118;R-HSA-1912357;R-HSA-1980112;R-HSA-373706;R-HSA-1912386
R-HSA-9022699	MECP2 regulates neuronal receptors and channels	2	32	0.00217377	0.079666	0.433171	2	26	0.00196538	Homo sapiens	PTPN1	R-HSA-9023549;R-HSA-9023538
R-HSA-5339717	Signaling by LRP5 mutants	1	6	0.000407581	0.083543	0.433171	1	1	7.55915e-05	Homo sapiens	DKK2	R-HSA-5339711
R-HSA-173736	Alternative complement activation	1	6	0.000407581	0.083543	0.433171	2	9	0.000680324	Homo sapiens	CFD	R-HSA-183122;R-HSA-173745
R-HSA-157118	Signaling by NOTCH	7	258	0.017526	0.0845241	0.433171	39	154	0.0116411	Homo sapiens	PLEKHG1;TLE1;PLXND1;DTX1;E2F3;RPS27A	R-HSA-1912415;R-HSA-9021451;R-HSA-157632;R-HSA-9021450;R-HSA-1980125;R-HSA-1980122;R-HSA-9013069;R-HSA-1980123;R-HSA-9604629;R-HSA-1980118;R-HSA-1980112;R-HSA-373706;R-HSA-4396371;R-HSA-1980047;R-HSA-1980109;R-HSA-1912398;R-HSA-1852623;R-HSA-1912393;R-HSA-1912394;R-HSA-4396379;R-HSA-1912391;R-HSA-9021523;R-HSA-4395231;R-HSA-4396382;R-HSA-1912386;R-HSA-9017835;R-HSA-9016751;R-HSA-9604664;R-HSA-217…
R-HSA-8848021	Signaling by PTK6	3	71	0.00482304	0.0858606	0.433171	6	53	0.00400635	Homo sapiens	PTPN1;EPAS1;RPS27A	R-HSA-8848804;R-HSA-8849428;R-HSA-8856930;R-HSA-8848829;R-HSA-8848812;R-HSA-8849435
R-HSA-9006927	Signaling by Non-Receptor Tyrosine Kinases	3	71	0.00482304	0.0858606	0.433171	6	53	0.00400635	Homo sapiens	PTPN1;EPAS1;RPS27A	R-HSA-8848804;R-HSA-8849428;R-HSA-8856930;R-HSA-8848829;R-HSA-8848812;R-HSA-8849435
R-HSA-380994	ATF4 activates genes in response to endoplasmic reticulum stress	2	34	0.00230963	0.0882916	0.433171	1	7	0.000529141	Homo sapiens	IL8	R-HSA-517731
R-HSA-9615710	Late endosomal microautophagy	2	35	0.00237756	0.0927042	0.433171	3	3	0.000226775	Homo sapiens	ABCC6;RPS27A	R-HSA-9631065;R-HSA-9615721;R-HSA-9631068
R-HSA-5656169	Termination of translesion DNA synthesis	2	35	0.00237756	0.0927042	0.433171	6	9	0.000680324	Homo sapiens	RPS27A;AFF3	R-HSA-5653766;R-HSA-5653838;R-HSA-5653756;R-HSA-5653770;R-HSA-5653754;R-HSA-5655193
R-HSA-68911	G2 Phase	1	7	0.000475511	0.096775	0.433171	2	2	0.000151183	Homo sapiens	E2F3	R-HSA-187937;R-HSA-187959
R-HSA-9706377	FLT3 signaling by CBL mutants	1	7	0.000475511	0.096775	0.433171	1	1	7.55915e-05	Homo sapiens	RPS27A	R-HSA-9706356
R-HSA-8849472	PTK6 Down-Regulation	1	7	0.000475511	0.096775	0.433171	2	3	0.000226775	Homo sapiens	PTPN1	R-HSA-8849428;R-HSA-8849435
R-HSA-5250989	Toxicity of botulinum toxin type G (botG)	1	7	0.000475511	0.096775	0.433171	3	5	0.000377958	Homo sapiens	SYT1	R-HSA-5250979;R-HSA-5250986;R-HSA-5250972
R-HSA-8863795	Downregulation of ERBB2 signaling	2	36	0.00244549	0.0971797	0.433171	7	14	0.00105828	Homo sapiens	LRRC7;RPS27A	R-HSA-1918092;R-HSA-1358789;R-HSA-1918095;R-HSA-1358790;R-HSA-1358797;R-HSA-1358792;R-HSA-1358795
R-HSA-9687139	Aberrant regulation of mitotic cell cycle due to RB1 defects	2	36	0.00244549	0.0971797	0.433171	1	3	0.000226775	Homo sapiens	E2F2;E2F3	R-HSA-9659782
R-HSA-2672351	Stimuli-sensing channels	4	120	0.00815162	0.0991536	0.433171	3	28	0.00211656	Homo sapiens	TRPC1;ANO9;RPS27A;SGK1	R-HSA-2682349;R-HSA-3295579;R-HSA-2684901
R-HSA-182971	EGFR downregulation	2	37	0.00251342	0.101715	0.433171	6	22	0.00166301	Homo sapiens	PTPRK;RPS27A	R-HSA-183089;R-HSA-182993;R-HSA-182986;R-HSA-183051;R-HSA-183036;R-HSA-183084
R-HSA-2129379	Molecules associated with elastic fibres	2	38	0.00258135	0.106308	0.433171	5	10	0.000755915	Homo sapiens	FBN2;FBLN2	R-HSA-2161282;R-HSA-2328048;R-HSA-2537665;R-HSA-1592387;R-HSA-2396399
R-HSA-9675126	Diseases of mitotic cell cycle	2	38	0.00258135	0.106308	0.433171	1	5	0.000377958	Homo sapiens	E2F2;E2F3	R-HSA-9659782
R-HSA-927802	Nonsense-Mediated Decay (NMD)	4	124	0.00842334	0.108308	0.433171	5	6	0.000453549	Homo sapiens	RPL26;RPS27A;GSPT2	R-HSA-927836;R-HSA-927789;R-HSA-927832;R-HSA-927813;R-HSA-927889
R-HSA-975957	Nonsense Mediated Decay (NMD) enhanced by the Exon Junction Complex (EJC)	4	124	0.00842334	0.108308	0.433171	4	5	0.000377958	Homo sapiens	RPL26;RPS27A;GSPT2	R-HSA-927836;R-HSA-927832;R-HSA-927813;R-HSA-927889
R-HSA-8985586	SLIT2:ROBO1 increases RHOA activity	1	8	0.000543441	0.109817	0.433171	2	2	0.000151183	Homo sapiens	ROBO1	R-HSA-8985594;R-HSA-8985591
R-HSA-195399	VEGF binds to VEGFR leading to receptor dimerization	1	8	0.000543441	0.109817	0.433171	1	3	0.000226775	Homo sapiens	FLT1	R-HSA-194311
R-HSA-194313	VEGF ligand-receptor interactions	1	8	0.000543441	0.109817	0.433171	1	4	0.000302366	Homo sapiens	FLT1	R-HSA-194311
R-HSA-9694493	Maturation of protein E	1	8	0.000543441	0.109817	0.433171	1	5	0.000377958	Homo sapiens	RPS27A	R-HSA-9694529
R-HSA-9683683	Maturation of protein E	1	8	0.000543441	0.109817	0.433171	1	5	0.000377958	Homo sapiens	RPS27A	R-HSA-9683679
R-HSA-354192	Integrin signaling	2	39	0.00264928	0.110956	0.433171	9	24	0.0018142	Homo sapiens	PTPN1;PTK2	R-HSA-372693;R-HSA-354165;R-HSA-354087;R-HSA-372705;R-HSA-354066;R-HSA-354124;R-HSA-354073;R-HSA-372697;R-HSA-377643
R-HSA-9006931	Signaling by Nuclear Receptors	9	385	0.0261531	0.111206	0.433171	83	191	0.014438	Homo sapiens	PLEKHG1;DHRS9;GREB1;ESR1;PTK2	R-HSA-9018505;R-HSA-9008267;R-HSA-9011981;R-HSA-9023884;R-HSA-8931981;R-HSA-9021068;R-HSA-9633044;R-HSA-9008271;R-HSA-9011983;R-HSA-9008270;R-HSA-5362518;R-HSA-9018497;R-HSA-9009536;R-HSA-9011971;R-HSA-9018499;R-HSA-9634584;R-HSA-9008258;R-HSA-9009541;R-HSA-9632412;R-HSA-9011975;R-HSA-9018503;R-HSA-9011997;R-HSA-9008285;R-HSA-9021596;R-HSA-9625482;R-HSA-9011985;R-HSA-9021072;R-HSA-9011984;R-HSA-9…
R-HSA-5696394	DNA Damage Recognition in GG-NER	2	40	0.00271721	0.115657	0.433171	4	5	0.000377958	Homo sapiens	ACTR5;RPS27A	R-HSA-6782943;R-HSA-5691006;R-HSA-5696655;R-HSA-5696664
R-HSA-2022928	HS-GAG biosynthesis	2	40	0.00271721	0.115657	0.433171	2	14	0.00105828	Homo sapiens	HS3ST1;HS6ST3	R-HSA-2076383;R-HSA-2076419
R-HSA-4090294	SUMOylation of intracellular receptors	2	40	0.00271721	0.115657	0.433171	3	25	0.00188979	Homo sapiens	NR5A1;ESR1	R-HSA-4546385;R-HSA-4090408;R-HSA-4546386
R-HSA-5663213	RHO GTPases Activate WASPs and WAVEs	2	41	0.00278514	0.120407	0.433171	5	10	0.000755915	Homo sapiens	PTK2;ADD2	R-HSA-2197698;R-HSA-2029466;R-HSA-442592;R-HSA-2197691;R-HSA-2197690
R-HSA-392154	Nitric oxide stimulates guanylate cyclase	2	41	0.00278514	0.120407	0.433171	2	7	0.000529141	Homo sapiens	MRVI1;PDE9A	R-HSA-418442;R-HSA-418456
R-HSA-8939256	RUNX1 regulates transcription of genes involved in WNT signaling	1	9	0.000611372	0.122671	0.433171	2	4	0.000302366	Homo sapiens	ESR1	R-HSA-8932076;R-HSA-8932084
R-HSA-381042	PERK regulates gene expression	2	42	0.00285307	0.125205	0.433171	1	11	0.000831507	Homo sapiens	IL8	R-HSA-517731
R-HSA-170834	Signaling by TGF-beta Receptor Complex	3	85	0.00577406	0.127842	0.433171	25	82	0.0061985	Homo sapiens	PARD3;RPS27A;F11R	R-HSA-870477;R-HSA-2186785;R-HSA-870479;R-HSA-2160931;R-HSA-2160932;R-HSA-2160935;R-HSA-2187368;R-HSA-2134506;R-HSA-2176503;R-HSA-2134519;R-HSA-2176502;R-HSA-2187382;R-HSA-2186747;R-HSA-2134532;R-HSA-173542;R-HSA-2176452;R-HSA-870437;R-HSA-2179276;R-HSA-2186767;R-HSA-2169046;R-HSA-2179291;R-HSA-2169050;R-HSA-870449;R-HSA-2179293;R-HSA-2186780
R-HSA-376176	Signaling by ROBO receptors	6	235	0.0159636	0.129884	0.433171	33	60	0.00453549	Homo sapiens	RPL26;RPS27A;GSPT2;ROBO1	R-HSA-9011083;R-HSA-376141;R-HSA-376140;R-HSA-9011074;R-HSA-8985799;R-HSA-9010951;R-HSA-204364;R-HSA-428885;R-HSA-376145;R-HSA-9014812;R-HSA-428883;R-HSA-373715;R-HSA-428510;R-HSA-428511;R-HSA-8986258;R-HSA-9014610;R-HSA-8985812;R-HSA-428888;R-HSA-428515;R-HSA-8986083;R-HSA-428522;R-HSA-9011300;R-HSA-428534;R-HSA-428535;R-HSA-428533;R-HSA-8985594;R-HSA-428531;R-HSA-9014652;R-HSA-9011313;R-HSA-901…
R-HSA-5689896	Ovarian tumor domain proteases	2	43	0.002921	0.130047	0.433171	8	14	0.00105828	Homo sapiens	RPS27A;ESR1	R-HSA-5690870;R-HSA-6783238;R-HSA-688136;R-HSA-936381;R-HSA-8869506;R-HSA-8865182;R-HSA-5690827;R-HSA-5690856
R-HSA-6804757	Regulation of TP53 Degradation	2	43	0.002921	0.130047	0.433171	10	30	0.00226775	Homo sapiens	RPS27A;SGK1	R-HSA-5689972;R-HSA-6804724;R-HSA-6795460;R-HSA-6795473;R-HSA-6804879;R-HSA-6804942;R-HSA-6795290;R-HSA-3215295;R-HSA-6804441;R-HSA-3215310
R-HSA-1500931	Cell-Cell communication	4	133	0.00903471	0.130222	0.433171	4	60	0.00453549	Homo sapiens	CDH4;PARD3;F11R;PTK2	R-HSA-391156;R-HSA-419981;R-HSA-419002;R-HSA-419001
R-HSA-3769402	Deactivation of the beta-catenin transactivating complex	2	44	0.00298893	0.134933	0.433171	4	14	0.00105828	Homo sapiens	TLE1;RPS27A	R-HSA-3322434;R-HSA-3361751;R-HSA-3322431;R-HSA-3322429
R-HSA-8931987	RUNX1 regulates estrogen receptor mediated transcription	1	10	0.000679302	0.135341	0.433171	8	8	0.000604732	Homo sapiens	ESR1	R-HSA-8932076;R-HSA-8931981;R-HSA-8932033;R-HSA-8932084;R-HSA-8932020;R-HSA-8932037;R-HSA-8932021;R-HSA-8932070
R-HSA-428890	Role of ABL in ROBO-SLIT signaling	1	10	0.000679302	0.135341	0.433171	4	4	0.000302366	Homo sapiens	ROBO1	R-HSA-428885;R-HSA-428883;R-HSA-376141;R-HSA-428888
R-HSA-8849473	PTK6 Expression	1	10	0.000679302	0.135341	0.433171	3	3	0.000226775	Homo sapiens	EPAS1	R-HSA-8848804;R-HSA-8856930;R-HSA-8848812
R-HSA-8948747	Regulation of PTEN localization	1	10	0.000679302	0.135341	0.433171	2	4	0.000302366	Homo sapiens	RPS27A	R-HSA-6807106;R-HSA-6807118
R-HSA-112313	Neurotransmitter uptake and metabolism In glial cells	1	10	0.000679302	0.135341	0.433171	1	3	0.000226775	Homo sapiens	GLUL	R-HSA-70606
R-HSA-210455	Astrocytic Glutamate-Glutamine Uptake And Metabolism	1	10	0.000679302	0.135341	0.433171	1	3	0.000226775	Homo sapiens	GLUL	R-HSA-70606
R-HSA-69002	DNA Replication Pre-Initiation	3	88	0.00597785	0.137645	0.433171	3	21	0.00158742	Homo sapiens	E2F2;E2F3;RPS27A	R-HSA-68825;R-HSA-68712;R-HSA-68637
R-HSA-8875878	MET promotes cell motility	2	45	0.00305686	0.13986	0.433171	5	12	0.000907098	Homo sapiens	LAMC1;PTK2	R-HSA-8874083;R-HSA-8874082;R-HSA-8874080;R-HSA-8874079;R-HSA-8874078
R-HSA-9663891	Selective autophagy	3	89	0.00604578	0.140969	0.433171	16	48	0.00362839	Homo sapiens	EPAS1;ABCC6;RPS27A	R-HSA-9646354;R-HSA-9646679;R-HSA-9641111;R-HSA-9646390;R-HSA-9641109;R-HSA-9646685;R-HSA-9641089;R-HSA-9640480;R-HSA-9664871;R-HSA-9641127;R-HSA-9646347;R-HSA-9641096;R-HSA-9646383;R-HSA-9674127;R-HSA-5205682;R-HSA-9646348
R-HSA-1566948	Elastic fibre formation	2	46	0.00312479	0.144825	0.433171	10	17	0.00128506	Homo sapiens	FBN2;FBLN2	R-HSA-2161282;R-HSA-2129362;R-HSA-2328048;R-HSA-2537665;R-HSA-2129353;R-HSA-2129385;R-HSA-1592387;R-HSA-2396399;R-HSA-2129357;R-HSA-2129375
R-HSA-6806003	Regulation of TP53 Expression and Degradation	2	46	0.00312479	0.144825	0.433171	10	35	0.0026457	Homo sapiens	RPS27A;SGK1	R-HSA-5689972;R-HSA-6804724;R-HSA-6795460;R-HSA-6795473;R-HSA-6804879;R-HSA-6804942;R-HSA-6795290;R-HSA-3215295;R-HSA-6804441;R-HSA-3215310
R-HSA-983705	Signaling by the B Cell Receptor (BCR)	5	191	0.0129747	0.147457	0.433171	11	44	0.00332603	Homo sapiens	BLK;TRPC1;BLNK;RPS27A	R-HSA-9606162;R-HSA-9606163;R-HSA-983709;R-HSA-1168643;R-HSA-9606151;R-HSA-5690702;R-HSA-983703;R-HSA-2089943;R-HSA-2089927;R-HSA-1112666;R-HSA-9606159
R-HSA-2559582	Senescence-Associated Secretory Phenotype (SASP)	3	91	0.00618165	0.147696	0.433171	4	22	0.00166301	Homo sapiens	IL8;RPS27A	R-HSA-3790137;R-HSA-3788745;R-HSA-3857308;R-HSA-3788724
R-HSA-5250958	Toxicity of botulinum toxin type B (botB)	1	11	0.000747232	0.147828	0.433171	3	5	0.000377958	Homo sapiens	SYT1	R-HSA-5244402;R-HSA-5244404;R-HSA-5244397
R-HSA-3785653	Myoclonic epilepsy of Lafora	1	11	0.000747232	0.147828	0.433171	1	2	0.000151183	Homo sapiens	RPS27A	R-HSA-3797226
R-HSA-1253288	Downregulation of ERBB4 signaling	1	11	0.000747232	0.147828	0.433171	2	5	0.000377958	Homo sapiens	RPS27A	R-HSA-1253282;R-HSA-1977296
R-HSA-9637628	Modulation by Mtb of host immune system	1	11	0.000747232	0.147828	0.433171	1	6	0.000453549	Homo sapiens	RPS27A	R-HSA-9636461
R-HSA-8849469	PTK6 Regulates RTKs and Their Effectors AKT1 and DOK1	1	11	0.000747232	0.147828	0.433171	1	8	0.000604732	Homo sapiens	RPS27A	R-HSA-8848829
R-HSA-9646399	Aggrephagy	2	47	0.00319272	0.149826	0.433171	13	15	0.00113387	Homo sapiens	ABCC6;RPS27A	R-HSA-9646354;R-HSA-9646679;R-HSA-9641111;R-HSA-9646390;R-HSA-9641109;R-HSA-9646685;R-HSA-9641089;R-HSA-9640480;R-HSA-9641127;R-HSA-9646347;R-HSA-9641096;R-HSA-9646383;R-HSA-9646348
R-HSA-6794362	Protein-protein interactions at synapses	3	93	0.00631751	0.154525	0.433171	8	33	0.00249452	Homo sapiens	PTPRD;PTPRS;SYT1	R-HSA-6798258;R-HSA-6797810;R-HSA-6798257;R-HSA-8855648;R-HSA-6794348;R-HSA-6800380;R-HSA-6797803;R-HSA-388824
R-HSA-110313	Translesion synthesis by Y family DNA polymerases bypasses lesions on DNA template	2	48	0.00326065	0.154861	0.433171	23	28	0.00211656	Homo sapiens	RPS27A;AFF3	R-HSA-5652151;R-HSA-5655892;R-HSA-110307;R-HSA-5656148;R-HSA-110308;R-HSA-110311;R-HSA-5656158;R-HSA-5653756;R-HSA-5655965;R-HSA-5653754;R-HSA-110317;R-HSA-5655835;R-HSA-110316;R-HSA-110319;R-HSA-5655193;R-HSA-5653766;R-HSA-5655170;R-HSA-5653838;R-HSA-5654989;R-HSA-5653770;R-HSA-5654986;R-HSA-5656105;R-HSA-5654985
R-HSA-6811438	Intra-Golgi traffic	2	48	0.00326065	0.154861	0.433171	3	10	0.000755915	Homo sapiens	RAB30;SYT1	R-HSA-8849748;R-HSA-8847883;R-HSA-8847880
R-HSA-446728	Cell junction organization	3	94	0.00638544	0.157977	0.433171	3	37	0.00279689	Homo sapiens	CDH4;PARD3;F11R	R-HSA-419981;R-HSA-419002;R-HSA-419001
R-HSA-9665230	Drug resistance in ERBB2 KD mutants	1	12	0.000815162	0.160136	0.433171	8	8	0.000604732	Homo sapiens	LRRC7	R-HSA-9665315;R-HSA-9665232;R-HSA-9665280;R-HSA-9665286;R-HSA-9665284;R-HSA-9665304;R-HSA-9665311;R-HSA-9665278
R-HSA-428543	Inactivation of CDC42 and RAC1	1	12	0.000815162	0.160136	0.433171	4	4	0.000302366	Homo sapiens	ROBO1	R-HSA-428533;R-HSA-376145;R-HSA-428522;R-HSA-428536
R-HSA-937042	IRAK2 mediated activation of TAK1 complex	1	12	0.000815162	0.160136	0.433171	4	5	0.000377958	Homo sapiens	RPS27A	R-HSA-936942;R-HSA-936991;R-HSA-936986;R-HSA-936960
R-HSA-428542	Regulation of commissural axon pathfinding by SLIT and ROBO	1	12	0.000815162	0.160136	0.433171	2	5	0.000377958	Homo sapiens	ROBO1	R-HSA-373715;R-HSA-428510
R-HSA-1433617	Regulation of signaling by NODAL	1	12	0.000815162	0.160136	0.433171	1	3	0.000226775	Homo sapiens	ACVR1C	R-HSA-1181351
R-HSA-512988	Interleukin-3, Interleukin-5 and GM-CSF signaling	2	50	0.00339651	0.165027	0.433171	2	38	0.00287248	Homo sapiens	BLNK;RPS27A	R-HSA-912724;R-HSA-912627
R-HSA-2559583	Cellular Senescence	5	200	0.013586	0.168205	0.433171	13	90	0.00680324	Homo sapiens	IL8;E2F2;E2F3;RPS27A	R-HSA-3790137;R-HSA-3240787;R-HSA-3209109;R-HSA-3857308;R-HSA-6804879;R-HSA-3240765;R-HSA-3788724;R-HSA-3240766;R-HSA-3788745;R-HSA-3209096;R-HSA-3240777;R-HSA-3240783;R-HSA-3240782
R-HSA-156902	Peptide chain elongation	3	97	0.00658923	0.168472	0.433171	4	5	0.000377958	Homo sapiens	RPL26;RPS27A	R-HSA-156915;R-HSA-156912;R-HSA-156923;R-HSA-156907
R-HSA-9014325	TICAM1,TRAF6-dependent induction of TAK1 complex	1	13	0.000883092	0.172267	0.433171	5	6	0.000453549	Homo sapiens	RPS27A	R-HSA-847070;R-HSA-450259;R-HSA-177690;R-HSA-9628444;R-HSA-177692
R-HSA-5689877	Josephin domain DUBs	1	13	0.000883092	0.172267	0.433171	3	6	0.000453549	Homo sapiens	RPS27A	R-HSA-5689111;R-HSA-5688837;R-HSA-5688797
R-HSA-6799990	Metal sequestration by antimicrobial proteins	1	13	0.000883092	0.172267	0.433171	2	5	0.000377958	Homo sapiens	S100A8	R-HSA-6798528;R-HSA-6798474
R-HSA-1300642	Sperm Motility And Taxes	1	13	0.000883092	0.172267	0.433171	1	4	0.000302366	Homo sapiens	HVCN1	R-HSA-2534378
R-HSA-5578768	Physiological factors	1	13	0.000883092	0.172267	0.433171	1	4	0.000302366	Homo sapiens	PLEKHG1	R-HSA-2032800
R-HSA-8864260	Transcriptional regulation by the AP-2 (TFAP2) family of transcription factors	2	52	0.00353237	0.175306	0.433171	3	44	0.00332603	Homo sapiens	ESR1	R-HSA-8937369;R-HSA-8864381;R-HSA-8864395
R-HSA-5619084	ABC transporter disorders	3	99	0.00672509	0.175579	0.433171	8	22	0.00166301	Homo sapiens	ABCC6;RPS27A	R-HSA-5678822;R-HSA-8866854;R-HSA-5690340;R-HSA-5678992;R-HSA-8866858;R-HSA-8866857;R-HSA-5679000;R-HSA-8866856
R-HSA-76009	Platelet Aggregation (Plug Formation)	2	53	0.0036003	0.180484	0.433171	9	27	0.00204097	Homo sapiens	PTPN1;PTK2	R-HSA-372693;R-HSA-354165;R-HSA-354087;R-HSA-372705;R-HSA-354066;R-HSA-354124;R-HSA-354073;R-HSA-372697;R-HSA-377643
R-HSA-9652282	Drug-mediated inhibition of ERBB2 signaling	1	14	0.000951022	0.184224	0.433171	3	3	0.000226775	Homo sapiens	LRRC7	R-HSA-9652277;R-HSA-9652264;R-HSA-9665726
R-HSA-9645460	Alpha-protein kinase 1 signaling pathway	1	14	0.000951022	0.184224	0.433171	4	10	0.000755915	Homo sapiens	RPS27A	R-HSA-9645394;R-HSA-9645442;R-HSA-9645414;R-HSA-9645406
R-HSA-425381	Bicarbonate transporters	1	14	0.000951022	0.184224	0.433171	1	4	0.000302366	Homo sapiens	SLC4A1	R-HSA-425482
R-HSA-9013973	TICAM1-dependent activation of IRF3/IRF7	1	14	0.000951022	0.184224	0.433171	2	9	0.000680324	Homo sapiens	RPS27A	R-HSA-9013990;R-HSA-9013974
R-HSA-8876493	InlA-mediated entry of Listeria monocytogenes into host cells	1	14	0.000951022	0.184224	0.433171	1	5	0.000377958	Homo sapiens	RPS27A	R-HSA-8877003
R-HSA-69610	p53-Independent DNA Damage Response	2	54	0.00366823	0.185685	0.433171	3	4	0.000302366	Homo sapiens	RPS27A;PTK2	R-HSA-69600;R-HSA-69604;R-HSA-69598
R-HSA-69613	p53-Independent G1/S DNA damage checkpoint	2	54	0.00366823	0.185685	0.433171	3	4	0.000302366	Homo sapiens	RPS27A;PTK2	R-HSA-69600;R-HSA-69604;R-HSA-69598
R-HSA-69601	Ubiquitin Mediated Degradation of Phosphorylated Cdc25A	2	54	0.00366823	0.185685	0.433171	3	4	0.000302366	Homo sapiens	RPS27A;PTK2	R-HSA-69600;R-HSA-69604;R-HSA-69598
R-HSA-156842	Eukaryotic Translation Elongation	3	102	0.00692888	0.186392	0.433171	4	9	0.000680324	Homo sapiens	RPL26;RPS27A	R-HSA-156915;R-HSA-156912;R-HSA-156923;R-HSA-156907
R-HSA-1234158	Regulation of gene expression by Hypoxia-inducible Factor	1	15	0.00101895	0.196009	0.433171	7	7	0.000529141	Homo sapiens	EPAS1	R-HSA-8932184;R-HSA-1234161;R-HSA-1234167;R-HSA-1235035;R-HSA-1234171;R-HSA-1235070;R-HSA-1235037
R-HSA-428540	Activation of RAC1	1	15	0.00101895	0.196009	0.433171	4	4	0.000302366	Homo sapiens	ROBO1	R-HSA-428535;R-HSA-428515;R-HSA-428531;R-HSA-428511
R-HSA-3772470	Negative regulation of TCF-dependent signaling by WNT ligand antagonists	1	15	0.00101895	0.196009	0.433171	2	5	0.000377958	Homo sapiens	DKK2	R-HSA-3769401;R-HSA-5368586
R-HSA-1502540	Signaling by Activin	1	15	0.00101895	0.196009	0.433171	3	10	0.000755915	Homo sapiens	ACVR1C	R-HSA-1549526;R-HSA-2470483;R-HSA-2470508
R-HSA-8983711	OAS antiviral response	1	15	0.00101895	0.196009	0.433171	4	15	0.00113387	Homo sapiens	RNASEL	R-HSA-8985201;R-HSA-9009936;R-HSA-8985123;R-HSA-9009941
R-HSA-209560	NF-kB is activated and signals survival	1	15	0.00101895	0.196009	0.433171	1	4	0.000302366	Homo sapiens	RPS27A	R-HSA-209536
R-HSA-75035	Chk1/Chk2(Cds1) mediated inactivation of Cyclin B:Cdk1 complex	1	15	0.00101895	0.196009	0.433171	1	5	0.000377958	Homo sapiens	PTK2	R-HSA-75028
R-HSA-983712	Ion channel transport	5	212	0.0144012	0.197518	0.433171	5	44	0.00332603	Homo sapiens	TRPC1;ANO9;RPS27A;SGK1;ATP9A	R-HSA-2682349;R-HSA-947591;R-HSA-3295579;R-HSA-939763;R-HSA-2684901
R-HSA-72689	Formation of a pool of free 40S subunits	3	106	0.0072006	0.201071	0.433171	2	2	0.000151183	Homo sapiens	RPL26;RPS27A	R-HSA-72673;R-HSA-72676
R-HSA-2219530	Constitutive Signaling by Aberrant PI3K in Cancer	3	106	0.0072006	0.201071	0.433171	1	2	0.000151183	Homo sapiens	ESR1	R-HSA-2400009
R-HSA-73893	DNA Damage Bypass	2	57	0.00387202	0.201407	0.433171	26	34	0.00257011	Homo sapiens	RPS27A;AFF3	R-HSA-5655892;R-HSA-5656148;R-HSA-5656158;R-HSA-5655965;R-HSA-5655835;R-HSA-5655193;R-HSA-5653766;R-HSA-5655170;R-HSA-5653838;R-HSA-5654989;R-HSA-5653770;R-HSA-5654986;R-HSA-5654985;R-HSA-5652151;R-HSA-110307;R-HSA-110308;R-HSA-110311;R-HSA-5653756;R-HSA-5653754;R-HSA-110317;R-HSA-110316;R-HSA-110319;R-HSA-5655481;R-HSA-5655466;R-HSA-5656105;R-HSA-5652009
R-HSA-4641265	Repression of WNT target genes	1	16	0.00108688	0.207624	0.433171	5	7	0.000529141	Homo sapiens	TLE1	R-HSA-4649028;R-HSA-8944349;R-HSA-4641231;R-HSA-5229348;R-HSA-4641229
R-HSA-8941856	RUNX3 regulates NOTCH signaling	1	16	0.00108688	0.207624	0.433171	5	7	0.000529141	Homo sapiens	PLEKHG1	R-HSA-1980047;R-HSA-8878243;R-HSA-4396347;R-HSA-8878237;R-HSA-8878220
R-HSA-1358803	Downregulation of ERBB2:ERBB3 signaling	1	16	0.00108688	0.207624	0.433171	5	8	0.000604732	Homo sapiens	RPS27A	R-HSA-1358789;R-HSA-1358790;R-HSA-1358797;R-HSA-1358792;R-HSA-1358795
R-HSA-2691230	Signaling by NOTCH1 HD Domain Mutants in Cancer	1	16	0.00108688	0.207624	0.433171	2	6	0.000453549	Homo sapiens	RPS27A	R-HSA-2730752;R-HSA-2737728
R-HSA-2691232	Constitutive Signaling by NOTCH1 HD Domain Mutants	1	16	0.00108688	0.207624	0.433171	2	6	0.000453549	Homo sapiens	RPS27A	R-HSA-2730752;R-HSA-2737728
R-HSA-418890	Role of second messengers in netrin-1 signaling	1	16	0.00108688	0.207624	0.433171	1	4	0.000302366	Homo sapiens	TRPC1	R-HSA-622390
R-HSA-937039	IRAK1 recruits IKK complex	1	16	0.00108688	0.207624	0.433171	1	4	0.000302366	Homo sapiens	RPS27A	R-HSA-937050
R-HSA-877312	Regulation of IFNG signaling	1	16	0.00108688	0.207624	0.433171	1	4	0.000302366	Homo sapiens	PTPN1	R-HSA-877308
R-HSA-975144	IRAK1 recruits IKK complex upon TLR7/8 or 9 stimulation	1	16	0.00108688	0.207624	0.433171	1	4	0.000302366	Homo sapiens	RPS27A	R-HSA-975122
R-HSA-209543	p75NTR recruits signalling complexes	1	16	0.00108688	0.207624	0.433171	1	9	0.000680324	Homo sapiens	RPS27A	R-HSA-209566
R-HSA-9617629	Regulation of FOXO transcriptional activity by acetylation	1	16	0.00108688	0.207624	0.433171	1	9	0.000680324	Homo sapiens	PLEKHG1	R-HSA-9620515
R-HSA-174490	Membrane binding and targetting of GAG proteins	1	17	0.00115481	0.219072	0.433171	3	4	0.000302366	Homo sapiens	RPS27A	R-HSA-184323;R-HSA-3149434;R-HSA-184269
R-HSA-975110	TRAF6 mediated IRF7 activation in TLR7/8 or 9 signaling	1	17	0.00115481	0.219072	0.433171	1	5	0.000377958	Homo sapiens	RPS27A	R-HSA-975118
R-HSA-177929	Signaling by EGFR	2	61	0.00414374	0.22259	0.433171	6	49	0.00370398	Homo sapiens	PTPRK;RPS27A	R-HSA-183089;R-HSA-182993;R-HSA-182986;R-HSA-183051;R-HSA-183036;R-HSA-183084
R-HSA-2408557	Selenocysteine synthesis	3	112	0.00760818	0.22357	0.433171	2	7	0.000529141	Homo sapiens	RPL26;RPS27A	R-HSA-2408529;R-HSA-5333615
R-HSA-975163	IRAK2 mediated activation of TAK1 complex upon TLR7/8 or 9 stimulation	1	18	0.00122274	0.230356	0.433171	4	5	0.000377958	Homo sapiens	RPS27A	R-HSA-450358;R-HSA-975103;R-HSA-975147;R-HSA-975097
R-HSA-174495	Synthesis And Processing Of GAG, GAGPOL Polyproteins	1	18	0.00122274	0.230356	0.433171	3	5	0.000377958	Homo sapiens	RPS27A	R-HSA-184323;R-HSA-3149434;R-HSA-184269
R-HSA-205043	NRIF signals cell death from the nucleus	1	18	0.00122274	0.230356	0.433171	3	7	0.000529141	Homo sapiens	RPS27A	R-HSA-204947;R-HSA-205008;R-HSA-205118
R-HSA-5684264	MAP3K8 (TPL2)-dependent MAPK1/3 activation	1	18	0.00122274	0.230356	0.433171	2	8	0.000604732	Homo sapiens	RPS27A	R-HSA-5684273;R-HSA-5684250
R-HSA-2032785	YAP1- and WWTR1 (TAZ)-stimulated gene expression	1	18	0.00122274	0.230356	0.433171	2	9	0.000680324	Homo sapiens	PLEKHG1	R-HSA-2032794;R-HSA-2032800
R-HSA-6814848	Glycerophospholipid catabolism	1	18	0.00122274	0.230356	0.433171	1	7	0.000529141	Homo sapiens	PNPLA7	R-HSA-8847912
R-HSA-391160	Signal regulatory protein family interactions	1	18	0.00122274	0.230356	0.433171	1	10	0.000755915	Homo sapiens	PTK2	R-HSA-391156
R-HSA-192823	Viral mRNA Translation	3	114	0.00774404	0.231179	0.433171	2	2	0.000151183	Homo sapiens	RPL26;RPS27A	R-HSA-192704;R-HSA-192841
R-HSA-2559580	Oxidative Stress Induced Senescence	3	114	0.00774404	0.231179	0.433171	7	40	0.00302366	Homo sapiens	E2F2;E2F3;RPS27A	R-HSA-3240787;R-HSA-3240777;R-HSA-6804879;R-HSA-3240765;R-HSA-3240783;R-HSA-3240766;R-HSA-3240782
R-HSA-9633012	Response of EIF2AK4 (GCN2) to amino acid deficiency	3	115	0.00781197	0.235001	0.433171	4	16	0.00120946	Homo sapiens	RPL26;RPS27A	R-HSA-9633008;R-HSA-9633742;R-HSA-9634669;R-HSA-9633005
R-HSA-422475	Axon guidance	11	586	0.0398071	0.23533	0.433171	60	298	0.0225263	Homo sapiens	PLXND1;TRPC1;LAMC1;RPL26;RPS27A;GSPT2;SPTB;PTK2;ROBO1	R-HSA-9011083;R-HSA-443778;R-HSA-9011074;R-HSA-9010951;R-HSA-9014812;R-HSA-3928610;R-HSA-8986258;R-HSA-418850;R-HSA-374701;R-HSA-392751;R-HSA-3928592;R-HSA-418858;R-HSA-3928598;R-HSA-416683;R-HSA-418856;R-HSA-418868;R-HSA-416690;R-HSA-418865;R-HSA-3928588;R-HSA-391868;R-HSA-391871;R-HSA-9014834;R-HSA-418874;R-HSA-391865;R-HSA-9010231;R-HSA-418872;R-HSA-391866;R-HSA-622390;R-HSA-376141;R-HSA-37614…
R-HSA-8856825	Cargo recognition for clathrin-mediated endocytosis	3	116	0.0078799	0.238835	0.433171	2	15	0.00113387	Homo sapiens	SYT1;RPS27A	R-HSA-8863463;R-HSA-8866279
R-HSA-418885	DCC mediated attractive signaling	1	19	0.00129067	0.241477	0.433171	10	12	0.000907098	Homo sapiens	PTK2	R-HSA-373716;R-HSA-418868;R-HSA-418850;R-HSA-418865;R-HSA-374701;R-HSA-418874;R-HSA-418858;R-HSA-373720;R-HSA-418856;R-HSA-418872
R-HSA-937072	TRAF6-mediated induction of TAK1 complex within TLR4 complex	1	19	0.00129067	0.241477	0.433171	5	6	0.000453549	Homo sapiens	RPS27A	R-HSA-450358;R-HSA-936952;R-HSA-936951;R-HSA-937075;R-HSA-936947
R-HSA-8875360	InlB-mediated entry of Listeria monocytogenes into host cell	1	19	0.00129067	0.241477	0.433171	3	8	0.000604732	Homo sapiens	RPS27A	R-HSA-8876262;R-HSA-8876258;R-HSA-8876255
R-HSA-168927	TICAM1, RIP1-mediated IKK complex recruitment	1	19	0.00129067	0.241477	0.433171	1	3	0.000226775	Homo sapiens	RPS27A	R-HSA-9014342
R-HSA-416700	Other semaphorin interactions	1	19	0.00129067	0.241477	0.433171	2	9	0.000680324	Homo sapiens	PLXND1	R-HSA-416690;R-HSA-416683
R-HSA-1295596	Spry regulation of FGF signaling	1	19	0.00129067	0.241477	0.433171	2	11	0.000831507	Homo sapiens	RPS27A	R-HSA-934604;R-HSA-1295621
R-HSA-193639	p75NTR signals via NF-kB	1	19	0.00129067	0.241477	0.433171	2	13	0.00098269	Homo sapiens	RPS27A	R-HSA-209536;R-HSA-209566
R-HSA-194315	Signaling by Rho GTPases	9	470	0.0319272	0.2469	0.433171	14	125	0.00944894	Homo sapiens	HVCN1;ABCC6;SLC4A1;PTPRK;CENPP;S100A8;PTK2;PAFAH1B1;ADD2	R-HSA-2197698;R-HSA-5668629;R-HSA-2029466;R-HSA-442592;R-HSA-5666160;R-HSA-5666129;R-HSA-194922;R-HSA-5627071;R-HSA-5666169;R-HSA-9626848;R-HSA-5627072;R-HSA-2197691;R-HSA-2197690;R-HSA-5627275
R-HSA-4608870	Asymmetric localization of PCP proteins	2	66	0.00448339	0.249292	0.433171	2	7	0.000529141	Homo sapiens	PRICKLE1;RPS27A	R-HSA-4608855;R-HSA-4608852
R-HSA-1799339	SRP-dependent cotranslational protein targeting to membrane	3	119	0.00808369	0.250399	0.433171	5	5	0.000377958	Homo sapiens	RPL26;RPS27A	R-HSA-1799326;R-HSA-1799330;R-HSA-1799329;R-HSA-1799335;R-HSA-1799332
R-HSA-354194	GRB2:SOS provides linkage to MAPK signaling for Integrins	1	20	0.0013586	0.252439	0.433171	2	2	0.000151183	Homo sapiens	PTK2	R-HSA-354165;R-HSA-354087
R-HSA-210744	Regulation of gene expression in late stage (branching morphogenesis) pancreatic bud precursor cells	1	20	0.0013586	0.252439	0.433171	1	4	0.000302366	Homo sapiens	PLEKHG1	R-HSA-1980047
R-HSA-936964	Activation of IRF3/IRF7 mediated by TBK1/IKK epsilon	1	20	0.0013586	0.252439	0.433171	2	9	0.000680324	Homo sapiens	RPS27A	R-HSA-5362500;R-HSA-2213017
R-HSA-9706369	Negative regulation of FLT3	1	20	0.0013586	0.252439	0.433171	1	12	0.000907098	Homo sapiens	RPS27A	R-HSA-9706354
R-HSA-72706	GTP hydrolysis and joining of the 60S ribosomal subunit	3	120	0.00815162	0.254273	0.433171	3	3	0.000226775	Homo sapiens	RPL26;RPS27A	R-HSA-72672;R-HSA-72619;R-HSA-72671
R-HSA-156827	L13a-mediated translational silencing of Ceruloplasmin expression	3	120	0.00815162	0.254273	0.433171	2	3	0.000226775	Homo sapiens	RPL26;RPS27A	R-HSA-156823;R-HSA-156826
R-HSA-5678895	Defective CFTR causes cystic fibrosis	2	67	0.00455132	0.254648	0.433171	7	7	0.000529141	Homo sapiens	ABCC6;RPS27A	R-HSA-5678822;R-HSA-8866854;R-HSA-5678992;R-HSA-8866858;R-HSA-8866857;R-HSA-5679000;R-HSA-8866856
R-HSA-5693565	Recruitment and ATM-mediated phosphorylation of repair and signaling proteins at DNA double strand breaks	2	67	0.00455132	0.254648	0.433171	5	39	0.00294807	Homo sapiens	EYA4;RPS27A	R-HSA-5683077;R-HSA-5683967;R-HSA-5683964;R-HSA-5682858;R-HSA-9701000
R-HSA-2894858	Signaling by NOTCH1 HD+PEST Domain Mutants in Cancer	2	68	0.00461925	0.260007	0.433171	13	21	0.00158742	Homo sapiens	PLEKHG1;RPS27A	R-HSA-2220964;R-HSA-2220966;R-HSA-2220971;R-HSA-4396393;R-HSA-4396392;R-HSA-4396402;R-HSA-2220976;R-HSA-2900765;R-HSA-4396401;R-HSA-2220979;R-HSA-2220981;R-HSA-2220985;R-HSA-2220957
R-HSA-2894862	Constitutive Signaling by NOTCH1 HD+PEST Domain Mutants	2	68	0.00461925	0.260007	0.433171	13	21	0.00158742	Homo sapiens	PLEKHG1;RPS27A	R-HSA-2220964;R-HSA-2220966;R-HSA-2220971;R-HSA-4396393;R-HSA-4396392;R-HSA-4396402;R-HSA-2220976;R-HSA-2900765;R-HSA-4396401;R-HSA-2220979;R-HSA-2220981;R-HSA-2220985;R-HSA-2220957
R-HSA-2644606	Constitutive Signaling by NOTCH1 PEST Domain Mutants	2	68	0.00461925	0.260007	0.433171	13	21	0.00158742	Homo sapiens	PLEKHG1;RPS27A	R-HSA-2220964;R-HSA-2769007;R-HSA-2220966;R-HSA-2220971;R-HSA-4396393;R-HSA-4396392;R-HSA-4396402;R-HSA-2220944;R-HSA-4396401;R-HSA-2220979;R-HSA-2220981;R-HSA-2220985;R-HSA-2220957
R-HSA-2644602	Signaling by NOTCH1 PEST Domain Mutants in Cancer	2	68	0.00461925	0.260007	0.433171	13	21	0.00158742	Homo sapiens	PLEKHG1;RPS27A	R-HSA-2220964;R-HSA-2769007;R-HSA-2220966;R-HSA-2220971;R-HSA-4396393;R-HSA-4396392;R-HSA-4396402;R-HSA-2220944;R-HSA-4396401;R-HSA-2220979;R-HSA-2220981;R-HSA-2220985;R-HSA-2220957
R-HSA-2644603	Signaling by NOTCH1 in Cancer	2	68	0.00461925	0.260007	0.433171	17	39	0.00294807	Homo sapiens	PLEKHG1;RPS27A	R-HSA-2220964;R-HSA-2769007;R-HSA-2220966;R-HSA-2730752;R-HSA-2737728;R-HSA-2220971;R-HSA-4396393;R-HSA-4396392;R-HSA-4396402;R-HSA-2220976;R-HSA-2900765;R-HSA-2220944;R-HSA-4396401;R-HSA-2220979;R-HSA-2220981;R-HSA-2220985;R-HSA-2220957
R-HSA-382556	ABC-family proteins mediated transport	3	122	0.00828748	0.262045	0.433171	8	27	0.00204097	Homo sapiens	ABCC6;RPS27A	R-HSA-8866551;R-HSA-1454916;R-HSA-383190;R-HSA-8866851;R-HSA-8866546;R-HSA-8866542;R-HSA-5678863;R-HSA-8866553
R-HSA-3134975	Regulation of innate immune responses to cytosolic DNA	1	21	0.00142653	0.263242	0.433171	4	9	0.000680324	Homo sapiens	RPS27A	R-HSA-3249386;R-HSA-3134804;R-HSA-8948709;R-HSA-3134946
R-HSA-9690406	Transcriptional regulation of testis differentiation	1	21	0.00142653	0.263242	0.433171	7	18	0.00136065	Homo sapiens	NR5A1	R-HSA-9693009;R-HSA-9692241;R-HSA-9692135;R-HSA-9690404;R-HSA-9690395;R-HSA-9692250;R-HSA-9690414
R-HSA-419408	Lysosphingolipid and LPA receptors	1	21	0.00142653	0.263242	0.433171	1	5	0.000377958	Homo sapiens	LPAR5	R-HSA-419389
R-HSA-6798163	Choline catabolism	1	21	0.00142653	0.263242	0.433171	1	8	0.000604732	Homo sapiens	SARDH	R-HSA-6797913
R-HSA-2892247	POU5F1 (OCT4), SOX2, NANOG activate genes related to proliferation	1	21	0.00142653	0.263242	0.433171	1	16	0.00120946	Homo sapiens	ATP9A	R-HSA-452958
R-HSA-375165	NCAM signaling for neurite out-growth	2	70	0.00475511	0.270728	0.433171	7	23	0.0017386	Homo sapiens	SPTB;PTK2	R-HSA-392053;R-HSA-392054;R-HSA-392051;R-HSA-391868;R-HSA-391871;R-HSA-391865;R-HSA-391866
R-HSA-372708	p130Cas linkage to MAPK signaling for integrins	1	22	0.00149446	0.27389	0.433171	3	3	0.000226775	Homo sapiens	PTK2	R-HSA-372693;R-HSA-372705;R-HSA-372697
R-HSA-4641263	Regulation of FZD by ubiquitination	1	22	0.00149446	0.27389	0.433171	3	6	0.000453549	Homo sapiens	RPS27A	R-HSA-4641236;R-HSA-4641253;R-HSA-4641246
R-HSA-5205685	PINK1-PRKN Mediated Mitophagy	1	22	0.00149446	0.27389	0.433171	1	8	0.000604732	Homo sapiens	RPS27A	R-HSA-5205682
R-HSA-3229121	Glycogen storage diseases	1	22	0.00149446	0.27389	0.433171	1	10	0.000755915	Homo sapiens	RPS27A	R-HSA-3797226
R-HSA-1234176	Oxygen-dependent proline hydroxylation of Hypoxia-inducible Factor Alpha	2	72	0.00489097	0.281445	0.433171	8	12	0.000907098	Homo sapiens	EPAS1;RPS27A	R-HSA-1234163;R-HSA-1234179;R-HSA-1234166;R-HSA-1234183;R-HSA-1234169;R-HSA-1234175;R-HSA-1234159;R-HSA-1234172
R-HSA-69615	G1/S DNA Damage Checkpoints	2	72	0.00489097	0.281445	0.433171	7	26	0.00196538	Homo sapiens	RPS27A;PTK2	R-HSA-69600;R-HSA-6804724;R-HSA-69604;R-HSA-6804879;R-HSA-264444;R-HSA-264458;R-HSA-69598
R-HSA-5685942	HDR through Homologous Recombination (HRR)	2	72	0.00489097	0.281445	0.433171	3	19	0.00143624	Homo sapiens	RPS27A;PTK2	R-HSA-5685230;R-HSA-5685242;R-HSA-5693593
R-HSA-163210	Formation of ATP by chemiosmotic coupling	1	23	0.00156239	0.284386	0.433171	3	3	0.000226775	Homo sapiens	ATP5PD	R-HSA-164834;R-HSA-164832;R-HSA-164840
R-HSA-1181150	Signaling by NODAL	1	23	0.00156239	0.284386	0.433171	4	12	0.000907098	Homo sapiens	ACVR1C	R-HSA-1181155;R-HSA-1225894;R-HSA-1181351;R-HSA-1181355
R-HSA-2979096	NOTCH2 Activation and Transmission of Signal to the Nucleus	1	23	0.00156239	0.284386	0.433171	2	11	0.000831507	Homo sapiens	RPS27A	R-HSA-2172172;R-HSA-157629
R-HSA-6804760	Regulation of TP53 Activity through Methylation	1	23	0.00156239	0.284386	0.433171	1	12	0.000907098	Homo sapiens	RPS27A	R-HSA-6804253
R-HSA-913709	O-linked glycosylation of mucins	2	73	0.0049589	0.286799	0.433171	1	17	0.00128506	Homo sapiens	GALNT5;SLCO5A1	R-HSA-913675
R-HSA-6811558	PI5P, PP2A and IER3 Regulate PI3K/AKT Signaling	3	129	0.00876299	0.289461	0.433171	1	7	0.000529141	Homo sapiens	ESR1	R-HSA-2316434
R-HSA-1266738	Developmental Biology	21	1263	0.0857958	0.292311	0.433171	95	556	0.0420289	Homo sapiens	PLEKHG1;ST14;PLXND1;EPAS1;TRPC1;EBF1;LAMC1;GSPT2;SPTB;PTK2;ROBO1;NR5A1;CDH4;ACVR1C;RPL26;RPS27A;ATP9A	R-HSA-9011083;R-HSA-8849797;R-HSA-443778;R-HSA-2972968;R-HSA-9690395;R-HSA-9011074;R-HSA-9010951;R-HSA-480520;R-HSA-1980047;R-HSA-9014812;R-HSA-452894;R-HSA-3928610;R-HSA-8986258;R-HSA-418850;R-HSA-8849826;R-HSA-374701;R-HSA-480301;R-HSA-392751;R-HSA-3928592;R-HSA-418858;R-HSA-3928598;R-HSA-416683;R-HSA-452392;R-HSA-418856;R-HSA-376117;R-HSA-1112609;R-HSA-448951;R-HSA-376119;R-HSA-418868;R-HSA-41…
R-HSA-72613	Eukaryotic Translation Initiation	3	130	0.00883092	0.293397	0.433171	12	21	0.00158742	Homo sapiens	RPL26;RPS27A	R-HSA-72673;R-HSA-72672;R-HSA-72691;R-HSA-156823;R-HSA-72676;R-HSA-72697;R-HSA-156826;R-HSA-72619;R-HSA-156808;R-HSA-157849;R-HSA-72621;R-HSA-72671
R-HSA-72737	Cap-dependent Translation Initiation	3	130	0.00883092	0.293397	0.433171	10	18	0.00136065	Homo sapiens	RPL26;RPS27A	R-HSA-72673;R-HSA-72672;R-HSA-72691;R-HSA-72676;R-HSA-72697;R-HSA-72619;R-HSA-156808;R-HSA-157849;R-HSA-72621;R-HSA-72671
R-HSA-110320	Translesion Synthesis by POLH	1	24	0.00163032	0.29473	0.433171	7	8	0.000604732	Homo sapiens	RPS27A	R-HSA-5655170;R-HSA-5654989;R-HSA-5654986;R-HSA-110317;R-HSA-110316;R-HSA-110319;R-HSA-5654985
R-HSA-174048	APC/C:Cdc20 mediated degradation of Cyclin B	1	24	0.00163032	0.29473	0.433171	2	3	0.000226775	Homo sapiens	RPS27A	R-HSA-174227;R-HSA-174157
R-HSA-937041	IKK complex recruitment mediated by RIP1	1	24	0.00163032	0.29473	0.433171	1	3	0.000226775	Homo sapiens	RPS27A	R-HSA-168915
R-HSA-449836	Other interleukin signaling	1	24	0.00163032	0.29473	0.433171	1	17	0.00128506	Homo sapiens	IFNLR1	R-HSA-448661
R-HSA-6791226	Major pathway of rRNA processing in the nucleolus and cytosol	4	189	0.0128388	0.296041	0.433171	6	7	0.000529141	Homo sapiens	SNORD3A;RPL26;RPS27A	R-HSA-6791223;R-HSA-6791222;R-HSA-6791221;R-HSA-6791218;R-HSA-6791228;R-HSA-6791227
R-HSA-9675108	Nervous system development	11	622	0.0422526	0.296501	0.433171	62	324	0.0244916	Homo sapiens	PLXND1;TRPC1;LAMC1;RPL26;RPS27A;GSPT2;SPTB;PTK2;ROBO1	R-HSA-9011083;R-HSA-443778;R-HSA-9011074;R-HSA-9010951;R-HSA-9014812;R-HSA-3928610;R-HSA-8986258;R-HSA-418850;R-HSA-374701;R-HSA-392751;R-HSA-3928592;R-HSA-418858;R-HSA-3928598;R-HSA-416683;R-HSA-418856;R-HSA-418868;R-HSA-416690;R-HSA-418865;R-HSA-3928588;R-HSA-391868;R-HSA-391871;R-HSA-9014834;R-HSA-418874;R-HSA-391865;R-HSA-9010231;R-HSA-418872;R-HSA-391866;R-HSA-622390;R-HSA-9619666;R-HSA-9619…
R-HSA-5693606	DNA Double Strand Break Response	2	75	0.00509476	0.297494	0.433171	5	48	0.00362839	Homo sapiens	EYA4;RPS27A	R-HSA-5683077;R-HSA-5683967;R-HSA-5683964;R-HSA-5682858;R-HSA-9701000
R-HSA-5173105	O-linked glycosylation	3	132	0.00896678	0.301281	0.433171	3	28	0.00211656	Homo sapiens	GALNT5;LARGE;SLCO5A1	R-HSA-9638097;R-HSA-913675;R-HSA-9638090
R-HSA-9634285	Constitutive Signaling by Overexpressed ERBB2	1	25	0.00169825	0.304925	0.433171	4	8	0.000604732	Homo sapiens	LRRC7	R-HSA-1248694;R-HSA-9652277;R-HSA-9652264;R-HSA-1227964
R-HSA-983231	Factors involved in megakaryocyte development and platelet production	4	194	0.0131785	0.312287	0.433171	1	43	0.00325043	Homo sapiens	HBE1;HBD	R-HSA-1008220
R-HSA-1227986	Signaling by ERBB2	2	78	0.00529855	0.313488	0.433171	12	46	0.00347721	Homo sapiens	LRRC7;RPS27A	R-HSA-1918092;R-HSA-1358789;R-HSA-1918095;R-HSA-1358790;R-HSA-1963582;R-HSA-9652277;R-HSA-1963589;R-HSA-1358797;R-HSA-9652264;R-HSA-1358792;R-HSA-9665726;R-HSA-1358795
R-HSA-179409	APC-Cdc20 mediated degradation of Nek2A	1	26	0.00176618	0.314973	0.433171	2	3	0.000226775	Homo sapiens	RPS27A	R-HSA-179417;R-HSA-179421
R-HSA-264642	Acetylcholine Neurotransmitter Release Cycle	1	26	0.00176618	0.314973	0.433171	3	6	0.000453549	Homo sapiens	SYT1	R-HSA-264615;R-HSA-372529;R-HSA-372505
R-HSA-450321	JNK (c-Jun kinases) phosphorylation and activation mediated by activated human TAK1	1	26	0.00176618	0.314973	0.433171	1	3	0.000226775	Homo sapiens	RPS27A	R-HSA-450337
R-HSA-9636383	Prevention of phagosomal-lysosomal fusion	1	26	0.00176618	0.314973	0.433171	2	11	0.000831507	Homo sapiens	RPS27A	R-HSA-9636439;R-HSA-9636461
R-HSA-9013695	NOTCH4 Intracellular Domain Regulates Transcription	1	26	0.00176618	0.314973	0.433171	1	9	0.000680324	Homo sapiens	PLEKHG1	R-HSA-9604664
R-HSA-3322077	Glycogen synthesis	1	26	0.00176618	0.314973	0.433171	2	24	0.0018142	Homo sapiens	RPS27A	R-HSA-3781009;R-HSA-3780995
R-HSA-3000178	ECM proteoglycans	2	79	0.00536648	0.318803	0.433171	2	23	0.0017386	Homo sapiens	PTPRS;LAMC1	R-HSA-2396124;R-HSA-2467659
R-HSA-199418	Negative regulation of the PI3K/AKT network	3	137	0.00930643	0.321031	0.433171	1	10	0.000755915	Homo sapiens	ESR1	R-HSA-2316434
R-HSA-2219528	PI3K/AKT Signaling in Cancer	3	137	0.00930643	0.321031	0.433171	1	21	0.00158742	Homo sapiens	ESR1	R-HSA-2400009
R-HSA-442982	Ras activation upon Ca2+ influx through NMDA receptor	1	27	0.00183411	0.324877	0.433171	2	2	0.000151183	Homo sapiens	LRRC7	R-HSA-442732;R-HSA-442760
R-HSA-5696397	Gap-filling DNA repair synthesis and ligation in GG-NER	1	27	0.00183411	0.324877	0.433171	2	2	0.000151183	Homo sapiens	RPS27A	R-HSA-5690997;R-HSA-5691001
R-HSA-2173795	Downregulation of SMAD2/3:SMAD4 transcriptional activity	1	27	0.00183411	0.324877	0.433171	9	21	0.00158742	Homo sapiens	RPS27A	R-HSA-870477;R-HSA-870479;R-HSA-2176503;R-HSA-2176502;R-HSA-870437;R-HSA-2186747;R-HSA-870449;R-HSA-2179276;R-HSA-2186767
R-HSA-8876384	Listeria monocytogenes entry into host cells	1	27	0.00183411	0.324877	0.433171	4	13	0.00098269	Homo sapiens	RPS27A	R-HSA-8876262;R-HSA-8876258;R-HSA-8876255;R-HSA-8877003
R-HSA-9665348	Signaling by ERBB2 ECD mutants	1	27	0.00183411	0.324877	0.433171	4	15	0.00113387	Homo sapiens	LRRC7	R-HSA-9665412;R-HSA-9665389;R-HSA-9665405;R-HSA-9665388
R-HSA-175474	Assembly Of The HIV Virion	1	27	0.00183411	0.324877	0.433171	4	16	0.00120946	Homo sapiens	RPS27A	R-HSA-184323;R-HSA-3149434;R-HSA-3149454;R-HSA-184269
R-HSA-9617324	Negative regulation of NMDA receptor-mediated neuronal transmission	1	27	0.00183411	0.324877	0.433171	1	4	0.000302366	Homo sapiens	LRRC7	R-HSA-9617326
R-HSA-450302	activated TAK1 mediates p38 MAPK activation	1	27	0.00183411	0.324877	0.433171	1	5	0.000377958	Homo sapiens	RPS27A	R-HSA-450346
R-HSA-9034015	Signaling by NTRK3 (TRKC)	1	27	0.00183411	0.324877	0.433171	1	19	0.00143624	Homo sapiens	PTPRS	R-HSA-9603719
R-HSA-8878171	Transcriptional regulation by RUNX1	5	261	0.0177298	0.330659	0.433171	24	132	0.00997808	Homo sapiens	BLK;PLEKHG1;RPS27A;ESR1	R-HSA-8936616;R-HSA-8937097;R-HSA-8938987;R-HSA-8932076;R-HSA-8956684;R-HSA-8937037;R-HSA-8936621;R-HSA-8931981;R-HSA-8936481;R-HSA-8932033;R-HSA-8936995;R-HSA-8932037;R-HSA-8932070;R-HSA-8937016;R-HSA-8937050;R-HSA-8935740;R-HSA-8957265;R-HSA-8936979;R-HSA-8935731;R-HSA-8936628;R-HSA-8932084;R-HSA-8932020;R-HSA-8932021;R-HSA-8938965
R-HSA-438066	Unblocking of NMDA receptors, glutamate binding and activation	1	28	0.00190204	0.334639	0.433171	5	5	0.000377958	Homo sapiens	LRRC7	R-HSA-432164;R-HSA-438037;R-HSA-432162;R-HSA-432172;R-HSA-9614185
R-HSA-350054	Notch-HLH transcription pathway	1	28	0.00190204	0.334639	0.433171	1	2	0.000151183	Homo sapiens	PLEKHG1	R-HSA-212356
R-HSA-2173788	Downregulation of TGF-beta receptor signaling	1	28	0.00190204	0.334639	0.433171	8	28	0.00211656	Homo sapiens	RPS27A	R-HSA-173542;R-HSA-2176452;R-HSA-2187382;R-HSA-2169046;R-HSA-2187368;R-HSA-2179291;R-HSA-2169050;R-HSA-2179293
R-HSA-912694	Regulation of IFNA signaling	1	28	0.00190204	0.334639	0.433171	1	5	0.000377958	Homo sapiens	PTPN1	R-HSA-997311
R-HSA-168799	Neurotoxicity of clostridium toxins	1	28	0.00190204	0.334639	0.433171	6	40	0.00302366	Homo sapiens	SYT1	R-HSA-5244402;R-HSA-5250979;R-HSA-5244404;R-HSA-5250986;R-HSA-5250972;R-HSA-5244397
R-HSA-9013507	NOTCH3 Activation and Transmission of Signal to the Nucleus	1	28	0.00190204	0.334639	0.433171	2	15	0.00113387	Homo sapiens	RPS27A	R-HSA-9013069;R-HSA-9021523
R-HSA-1236394	Signaling by ERBB4	2	82	0.00557027	0.334687	0.433171	9	52	0.00393076	Homo sapiens	RPS27A;ESR1	R-HSA-1254386;R-HSA-1253282;R-HSA-9612672;R-HSA-8954207;R-HSA-8954208;R-HSA-1254392;R-HSA-9612671;R-HSA-1977296;R-HSA-8954199
R-HSA-8939902	Regulation of RUNX2 expression and activity	2	83	0.0056382	0.339958	0.433171	11	32	0.00241893	Homo sapiens	RPS27A;ESR1	R-HSA-8939801;R-HSA-9009403;R-HSA-9008475;R-HSA-8939706;R-HSA-8939900;R-HSA-9008076;R-HSA-9009308;R-HSA-9008479;R-HSA-9008110;R-HSA-8939904;R-HSA-9009362
R-HSA-69306	DNA Replication	3	142	0.00964608	0.340794	0.433171	7	47	0.0035528	Homo sapiens	E2F2;E2F3;RPS27A	R-HSA-68946;R-HSA-68948;R-HSA-69015;R-HSA-68825;R-HSA-69016;R-HSA-68712;R-HSA-68637
R-HSA-195258	RHO GTPase Effectors	6	328	0.0222811	0.342966	0.433171	13	113	0.00854184	Homo sapiens	ABCC6;CENPP;S100A8;PTK2;PAFAH1B1;ADD2	R-HSA-2197698;R-HSA-5668629;R-HSA-2029466;R-HSA-442592;R-HSA-5666160;R-HSA-5666129;R-HSA-5627071;R-HSA-5666169;R-HSA-9626848;R-HSA-5627072;R-HSA-2197691;R-HSA-2197690;R-HSA-5627275
R-HSA-8854691	Interleukin-20 family signaling	1	29	0.00196997	0.34426	0.433171	8	56	0.00423312	Homo sapiens	IFNLR1	R-HSA-8987033;R-HSA-8986985;R-HSA-448661;R-HSA-8987105;R-HSA-8987040;R-HSA-8987120;R-HSA-8987266;R-HSA-8987202
R-HSA-982772	Growth hormone receptor signaling	1	29	0.00196997	0.34426	0.433171	3	28	0.00211656	Homo sapiens	PTPN1	R-HSA-1169192;R-HSA-1169210;R-HSA-1168445
R-HSA-9634638	Estrogen-dependent nuclear events downstream of ESR-membrane signaling	1	29	0.00196997	0.34426	0.433171	1	12	0.000907098	Homo sapiens	PTK2	R-HSA-9625465
R-HSA-1234174	Cellular response to hypoxia	2	85	0.00577406	0.350462	0.433171	16	20	0.00151183	Homo sapiens	EPAS1;RPS27A	R-HSA-1234163;R-HSA-1234161;R-HSA-1234166;R-HSA-1234167;R-HSA-1234164;R-HSA-1235035;R-HSA-1234171;R-HSA-1234169;R-HSA-1235070;R-HSA-1234175;R-HSA-1234172;R-HSA-1235037;R-HSA-8932184;R-HSA-1234179;R-HSA-1234183;R-HSA-1234159
R-HSA-110314	Recognition of DNA damage by PCNA-containing replication complex	1	30	0.00203791	0.353742	0.433171	3	6	0.000453549	Homo sapiens	RPS27A	R-HSA-5655466;R-HSA-5655481;R-HSA-5652009
R-HSA-201451	Signaling by BMP	1	30	0.00203791	0.353742	0.433171	8	17	0.00128506	Homo sapiens	BMPR1A	R-HSA-201443;R-HSA-201475;R-HSA-201457;R-HSA-201648;R-HSA-201476;R-HSA-201821;R-HSA-201453;R-HSA-202604
R-HSA-181430	Norepinephrine Neurotransmitter Release Cycle	1	30	0.00203791	0.353742	0.433171	2	6	0.000453549	Homo sapiens	SYT1	R-HSA-374899;R-HSA-374922
R-HSA-3295583	TRP channels	1	30	0.00203791	0.353742	0.433171	1	4	0.000302366	Homo sapiens	TRPC1	R-HSA-3295579
R-HSA-5357956	TNFR1-induced NFkappaB signaling pathway	1	30	0.00203791	0.353742	0.433171	1	5	0.000377958	Homo sapiens	RPS27A	R-HSA-5357757
R-HSA-70921	Histidine catabolism	1	30	0.00203791	0.353742	0.433171	1	8	0.000604732	Homo sapiens	HDC	R-HSA-977301
R-HSA-264876	Insulin processing	1	30	0.00203791	0.353742	0.433171	1	16	0.00120946	Homo sapiens	ERO1LB	R-HSA-264997
R-HSA-8868773	rRNA processing in the nucleus and cytosol	4	207	0.0140615	0.354834	0.433171	7	15	0.00113387	Homo sapiens	SNORD3A;RPL26;RPS27A	R-HSA-6791223;R-HSA-6791222;R-HSA-6791221;R-HSA-6791218;R-HSA-6791228;R-HSA-6791227;R-HSA-6790906
R-HSA-383280	Nuclear Receptor transcription pathway	2	86	0.00584199	0.355693	0.433171	2	2	0.000151183	Homo sapiens	NR5A1;ESR1	R-HSA-382096;R-HSA-376419
R-HSA-6783783	Interleukin-10 signaling	2	86	0.00584199	0.355693	0.433171	1	15	0.00113387	Homo sapiens	IL8	R-HSA-6784160
R-HSA-3000157	Laminin interactions	1	31	0.00210584	0.363088	0.433171	12	15	0.00113387	Homo sapiens	LAMC1	R-HSA-216051;R-HSA-2426676;R-HSA-2328145;R-HSA-216048;R-HSA-4084507;R-HSA-2426450;R-HSA-2396083;R-HSA-2426530;R-HSA-4084505;R-HSA-3907292;R-HSA-2327803;R-HSA-216058
R-HSA-1296059	G protein gated Potassium channels	1	31	0.00210584	0.363088	0.433171	2	3	0.000226775	Homo sapiens	KCNJ6	R-HSA-1013020;R-HSA-1013012
R-HSA-1296041	Activation of G protein gated Potassium channels	1	31	0.00210584	0.363088	0.433171	2	3	0.000226775	Homo sapiens	KCNJ6	R-HSA-1013020;R-HSA-1013012
R-HSA-997272	Inhibition of voltage gated Ca2+ channels via Gbeta/gamma subunits	1	31	0.00210584	0.363088	0.433171	2	3	0.000226775	Homo sapiens	KCNJ6	R-HSA-1013020;R-HSA-1013012
R-HSA-8949613	Cristae formation	1	31	0.00210584	0.363088	0.433171	1	2	0.000151183	Homo sapiens	ATP5PD	R-HSA-8949580
R-HSA-9620244	Long-term potentiation	1	31	0.00210584	0.363088	0.433171	3	7	0.000529141	Homo sapiens	LRRC7	R-HSA-445367;R-HSA-9612085;R-HSA-9618750
R-HSA-1187000	Fertilization	1	31	0.00210584	0.363088	0.433171	1	9	0.000680324	Homo sapiens	HVCN1	R-HSA-2534378
R-HSA-5686938	Regulation of TLR by endogenous ligand	1	31	0.00210584	0.363088	0.433171	1	12	0.000907098	Homo sapiens	S100A8	R-HSA-5432849
R-HSA-5205647	Mitophagy	1	31	0.00210584	0.363088	0.433171	1	15	0.00113387	Homo sapiens	RPS27A	R-HSA-5205682
R-HSA-977225	Amyloid fiber formation	2	88	0.00597785	0.366109	0.433171	11	33	0.00249452	Homo sapiens	RPS27A;SNCA	R-HSA-976734;R-HSA-5667111;R-HSA-5661157;R-HSA-5660757;R-HSA-5667107;R-HSA-5658496;R-HSA-5660752;R-HSA-5660753;R-HSA-5658104;R-HSA-977136;R-HSA-5661161
R-HSA-1638091	Heparan sulfate/heparin (HS-GAG) metabolism	2	88	0.00597785	0.366109	0.433171	2	33	0.00249452	Homo sapiens	HS3ST1;HS6ST3	R-HSA-2076383;R-HSA-2076419
R-HSA-1912408	Pre-NOTCH Transcription and Translation	2	89	0.00604578	0.371294	0.433171	4	28	0.00211656	Homo sapiens	PLEKHG1;E2F3	R-HSA-1912415;R-HSA-9017835;R-HSA-4395231;R-HSA-1912416
R-HSA-525793	Myogenesis	1	32	0.00217377	0.372299	0.433171	8	14	0.00105828	Homo sapiens	CDH4	R-HSA-376117;R-HSA-448951;R-HSA-375140;R-HSA-376119;R-HSA-449200;R-HSA-448958;R-HSA-448957;R-HSA-376121
R-HSA-210500	Glutamate Neurotransmitter Release Cycle	1	32	0.00217377	0.372299	0.433171	3	8	0.000604732	Homo sapiens	SYT1	R-HSA-210426;R-HSA-210430;R-HSA-210444
R-HSA-1660514	Synthesis of PIPs at the Golgi membrane	1	32	0.00217377	0.372299	0.433171	2	11	0.000831507	Homo sapiens	PI4KB	R-HSA-1676152;R-HSA-1675883
R-HSA-9637687	Suppression of phagosomal maturation	1	32	0.00217377	0.372299	0.433171	2	17	0.00128506	Homo sapiens	RPS27A	R-HSA-9636439;R-HSA-9636461
R-HSA-1632852	Macroautophagy	3	150	0.0101895	0.372315	0.433171	16	87	0.00657646	Homo sapiens	EPAS1;ABCC6;RPS27A	R-HSA-9646354;R-HSA-9646679;R-HSA-9641111;R-HSA-9646390;R-HSA-9641109;R-HSA-9646685;R-HSA-9641089;R-HSA-9640480;R-HSA-9664871;R-HSA-9641127;R-HSA-9646347;R-HSA-9641096;R-HSA-9646383;R-HSA-9674127;R-HSA-5205682;R-HSA-9646348
R-HSA-5693607	Processing of DNA double-strand break ends	2	90	0.00611372	0.376461	0.433171	2	17	0.00128506	Homo sapiens	RPS27A;PTK2	R-HSA-5684887;R-HSA-5684071
R-HSA-8866652	Synthesis of active ubiquitin: roles of E1 and E2 enzymes	1	33	0.0022417	0.381378	0.433171	13	16	0.00120946	Homo sapiens	RPS27A	R-HSA-8852134;R-HSA-8852133;R-HSA-8852132;R-HSA-8852131;R-HSA-8865090;R-HSA-8852130;R-HSA-8852129;R-HSA-8852128;R-HSA-8865098;R-HSA-8852136;R-HSA-8852127;R-HSA-8853503;R-HSA-8865050
R-HSA-445095	Interaction between L1 and Ankyrins	1	33	0.0022417	0.381378	0.433171	2	4	0.000302366	Homo sapiens	SPTB	R-HSA-392751;R-HSA-373739
R-HSA-901032	ER Quality Control Compartment (ERQC)	1	33	0.0022417	0.381378	0.433171	2	9	0.000680324	Homo sapiens	RPS27A	R-HSA-1022127;R-HSA-8867288
R-HSA-195253	Degradation of beta-catenin by the destruction complex	2	91	0.00618165	0.381611	0.433171	8	23	0.0017386	Homo sapiens	TLE1;RPS27A	R-HSA-4649028;R-HSA-8944349;R-HSA-5246693;R-HSA-4641231;R-HSA-2130282;R-HSA-5229348;R-HSA-4641229;R-HSA-2130286
R-HSA-5696399	Global Genome Nucleotide Excision Repair (GG-NER)	2	92	0.00624958	0.386743	0.433171	15	20	0.00151183	Homo sapiens	ACTR5;RPS27A	R-HSA-5690996;R-HSA-5690997;R-HSA-5696465;R-HSA-5696670;R-HSA-5691006;R-HSA-5696664;R-HSA-5691000;R-HSA-5691001;R-HSA-6790487;R-HSA-6790454;R-HSA-5690213;R-HSA-5689861;R-HSA-6782943;R-HSA-5696655;R-HSA-5690988
R-HSA-2565942	Regulation of PLK1 Activity at G2/M Transition	2	92	0.00624958	0.386743	0.433171	5	12	0.000907098	Homo sapiens	RPS27A;PAFAH1B1	R-HSA-3000335;R-HSA-3000319;R-HSA-2574845;R-HSA-3000310;R-HSA-2574840
R-HSA-9013694	Signaling by NOTCH4	2	92	0.00624958	0.386743	0.433171	3	20	0.00151183	Homo sapiens	PLEKHG1;RPS27A	R-HSA-9604642;R-HSA-9604629;R-HSA-9604664
R-HSA-5654732	Negative regulation of FGFR3 signaling	1	34	0.00230963	0.390326	0.433171	3	14	0.00105828	Homo sapiens	RPS27A	R-HSA-5654679;R-HSA-934604;R-HSA-1295621
R-HSA-171319	Telomere Extension By Telomerase	1	34	0.00230963	0.390326	0.433171	2	10	0.000755915	Homo sapiens	ANKRD28	R-HSA-163096;R-HSA-9686524
R-HSA-141424	Amplification of signal from the kinetochores	2	94	0.00638544	0.39695	0.433171	4	4	0.000302366	Homo sapiens	CENPP;PAFAH1B1	R-HSA-141409;R-HSA-141431;R-HSA-141422;R-HSA-141439
R-HSA-141444	Amplification of signal from unattached kinetochores via a MAD2 inhibitory signal	2	94	0.00638544	0.39695	0.433171	4	4	0.000302366	Homo sapiens	CENPP;PAFAH1B1	R-HSA-141409;R-HSA-141431;R-HSA-141422;R-HSA-141439
R-HSA-1169410	Antiviral mechanism by IFN-stimulated genes	2	94	0.00638544	0.39695	0.433171	5	31	0.00234334	Homo sapiens	RNASEL;RPS27A	R-HSA-8985201;R-HSA-9009936;R-HSA-1169307;R-HSA-8985123;R-HSA-9009941
R-HSA-917729	Endosomal Sorting Complex Required For Transport (ESCRT)	1	35	0.00237756	0.399146	0.433171	4	4	0.000302366	Homo sapiens	RPS27A	R-HSA-917693;R-HSA-917700;R-HSA-917730;R-HSA-917696
R-HSA-9665686	Signaling by ERBB2 TMD/JMD mutants	1	35	0.00237756	0.399146	0.433171	4	13	0.00098269	Homo sapiens	LRRC7	R-HSA-9665697;R-HSA-9665696;R-HSA-9665703;R-HSA-9665702
R-HSA-5654733	Negative regulation of FGFR4 signaling	1	35	0.00237756	0.399146	0.433171	3	14	0.00105828	Homo sapiens	RPS27A	R-HSA-934604;R-HSA-1295621;R-HSA-5654684
R-HSA-418990	Adherens junctions interactions	1	35	0.00237756	0.399146	0.433171	2	16	0.00120946	Homo sapiens	CDH4	R-HSA-419002;R-HSA-419001
R-HSA-6804756	Regulation of TP53 Activity through Phosphorylation	2	95	0.00645337	0.402025	0.433171	2	26	0.00196538	Homo sapiens	RPS27A;PTK2	R-HSA-6798373;R-HSA-6799246
R-HSA-936440	Negative regulators of DDX58/IFIH1 signaling	1	36	0.00244549	0.407838	0.433171	4	13	0.00098269	Homo sapiens	RPS27A	R-HSA-990526;R-HSA-936381;R-HSA-936475;R-HSA-936390
R-HSA-380972	Energy dependent regulation of mTOR by LKB1-AMPK	1	36	0.00244549	0.407838	0.433171	2	7	0.000529141	Homo sapiens	STRADB	R-HSA-200421;R-HSA-380942
R-HSA-2173789	TGF-beta receptor signaling activates SMADs	1	36	0.00244549	0.407838	0.433171	8	39	0.00294807	Homo sapiens	RPS27A	R-HSA-173542;R-HSA-2176452;R-HSA-2187382;R-HSA-2169046;R-HSA-2187368;R-HSA-2179291;R-HSA-2169050;R-HSA-2179293
R-HSA-888590	GABA synthesis, release, reuptake and degradation	1	36	0.00244549	0.407838	0.433171	2	10	0.000755915	Homo sapiens	SYT1	R-HSA-888589;R-HSA-917744
R-HSA-5223345	Miscellaneous transport and binding events	1	36	0.00244549	0.407838	0.433171	1	13	0.00098269	Homo sapiens	ADD2	R-HSA-5226979
R-HSA-5688426	Deubiquitination	5	288	0.0195639	0.407935	0.433171	57	77	0.00582055	Homo sapiens	PLEKHG1;ACTR5;ABCC6;RPS27A;ESR1	R-HSA-5690196;R-HSA-688136;R-HSA-6782820;R-HSA-8869506;R-HSA-5689950;R-HSA-5696605;R-HSA-5688797;R-HSA-5696600;R-HSA-6781814;R-HSA-5696960;R-HSA-8865182;R-HSA-5690319;R-HSA-5690827;R-HSA-5696968;R-HSA-5689544;R-HSA-3640872;R-HSA-5690870;R-HSA-5689972;R-HSA-5691381;R-HSA-5689973;R-HSA-6781764;R-HSA-5696627;R-HSA-5697009;R-HSA-870437;R-HSA-6781897;R-HSA-6783177;R-HSA-5696997;R-HSA-936381;R-HSA-6781…
R-HSA-194840	Rho GTPase cycle	3	160	0.0108688	0.411295	0.433171	1	12	0.000907098	Homo sapiens	HVCN1;SLC4A1;PTPRK	R-HSA-194922
R-HSA-5689603	UCH proteinases	2	98	0.00665716	0.417126	0.433171	5	11	0.000831507	Homo sapiens	ACTR5;RPS27A	R-HSA-5690790;R-HSA-5690759;R-HSA-5690319;R-HSA-2179291;R-HSA-5689544
R-HSA-8856828	Clathrin-mediated endocytosis	3	162	0.0110047	0.419008	0.433171	17	35	0.0026457	Homo sapiens	SYT1;RPS27A	R-HSA-8868071;R-HSA-8863463;R-HSA-8866279;R-HSA-8868230;R-HSA-8867756;R-HSA-8868236;R-HSA-8868651;R-HSA-8867754;R-HSA-8868072;R-HSA-8868648;R-HSA-8868661;R-HSA-8868660;R-HSA-8868659;R-HSA-8868658;R-HSA-8869438;R-HSA-8871194;R-HSA-8871193
R-HSA-112310	Neurotransmitter release cycle	2	99	0.00672509	0.422118	0.433171	14	37	0.00279689	Homo sapiens	SYT1;SYN3	R-HSA-888589;R-HSA-380901;R-HSA-380869;R-HSA-264615;R-HSA-380905;R-HSA-374922;R-HSA-210444;R-HSA-372529;R-HSA-374899;R-HSA-210426;R-HSA-380574;R-HSA-372505;R-HSA-210430;R-HSA-917744
R-HSA-4086400	PCP/CE pathway	2	99	0.00672509	0.422118	0.433171	2	24	0.0018142	Homo sapiens	PRICKLE1;RPS27A	R-HSA-4608855;R-HSA-4608852
R-HSA-1296065	Inwardly rectifying K+ channels	1	38	0.00258135	0.424849	0.433171	2	7	0.000529141	Homo sapiens	KCNJ6	R-HSA-1013020;R-HSA-1013012
R-HSA-5668599	RHO GTPases Activate NADPH Oxidases	1	38	0.00258135	0.424849	0.433171	2	14	0.00105828	Homo sapiens	S100A8	R-HSA-9626848;R-HSA-5668629
R-HSA-1980145	Signaling by NOTCH2	1	38	0.00258135	0.424849	0.433171	2	20	0.00151183	Homo sapiens	RPS27A	R-HSA-2172172;R-HSA-157629
R-HSA-111465	Apoptotic cleavage of cellular proteins	1	38	0.00258135	0.424849	0.433171	1	38	0.00287248	Homo sapiens	PTK2	R-HSA-201634
R-HSA-9006934	Signaling by Receptor Tyrosine Kinases	10	629	0.0427281	0.431929	0.433171	64	704	0.0532164	Homo sapiens	PTPN1;PTPRS;FLT1;LRRC7;LAMC1;PTPRK;RPS27A;SGK1;ESR1;PTK2	R-HSA-194311;R-HSA-183051;R-HSA-1918092;R-HSA-1918095;R-HSA-9612672;R-HSA-6807027;R-HSA-9603719;R-HSA-1295621;R-HSA-5218645;R-HSA-5218643;R-HSA-5218642;R-HSA-5218640;R-HSA-8875431;R-HSA-1963582;R-HSA-9652277;R-HSA-8875183;R-HSA-9665726;R-HSA-183084;R-HSA-4420083;R-HSA-1253282;R-HSA-183089;R-HSA-5218811;R-HSA-8875443;R-HSA-5218809;R-HSA-9652264;R-HSA-5218830;R-HSA-5654679;R-HSA-934604;R-HSA-521882…
R-HSA-162588	Budding and maturation of HIV virion	1	39	0.00264928	0.433171	0.433171	2	4	0.000302366	Homo sapiens	RPS27A	R-HSA-3159227;R-HSA-3139027
R-HSA-176187	Activation of ATR in response to replication stress	1	39	0.00264928	0.433171	0.433171	3	9	0.000680324	Homo sapiens	PTK2	R-HSA-75010;R-HSA-69604;R-HSA-176116
R-HSA-442742	CREB1 phosphorylation through NMDA receptor-mediated activation of RAS signaling	1	39	0.00264928	0.433171	0.433171	2	7	0.000529141	Homo sapiens	LRRC7	R-HSA-442732;R-HSA-442760
R-HSA-5654726	Negative regulation of FGFR1 signaling	1	39	0.00264928	0.433171	0.433171	3	15	0.00113387	Homo sapiens	RPS27A	R-HSA-934604;R-HSA-5654672;R-HSA-1295621
R-HSA-445989	TAK1 activates NFkB by phosphorylation and activation of IKKs complex	1	39	0.00264928	0.433171	0.433171	1	5	0.000377958	Homo sapiens	RPS27A	R-HSA-168184
R-HSA-2173796	SMAD2/SMAD3:SMAD4 heterotrimer regulates transcription	1	39	0.00264928	0.433171	0.433171	2	17	0.00128506	Homo sapiens	RPS27A	R-HSA-2186785;R-HSA-2186780
R-HSA-5365859	RA biosynthesis pathway	1	39	0.00264928	0.433171	0.433171	1	11	0.000831507	Homo sapiens	DHRS9	R-HSA-5362518
R-HSA-9619665	EGR2 and SOX10-mediated initiation of Schwann cell myelination	1	39	0.00264928	0.433171	0.433171	2	26	0.00196538	Homo sapiens	LAMC1	R-HSA-9619666;R-HSA-9619668
R-HSA-4791275	Signaling by WNT in cancer	1	39	0.00264928	0.433171	0.433171	1	16	0.00120946	Homo sapiens	DKK2	R-HSA-5339711
R-HSA-9612973	Autophagy	3	166	0.0112764	0.434333	0.434333	27	108	0.00816388	Homo sapiens	EPAS1;ABCC6;RPS27A	R-HSA-9646354;R-HSA-9646679;R-HSA-9641111;R-HSA-9641109;R-HSA-9631065;R-HSA-9624158;R-HSA-9646685;R-HSA-9631068;R-HSA-9641089;R-HSA-9646347;R-HSA-9641096;R-HSA-9674127;R-HSA-9626060;R-HSA-9646348;R-HSA-9646390;R-HSA-9622840;R-HSA-9640480;R-HSA-9664871;R-HSA-9641127;R-HSA-9625188;R-HSA-9620197;R-HSA-9615721;R-HSA-9646383;R-HSA-9622831;R-HSA-5205682;R-HSA-9625196;R-HSA-9625197
R-HSA-168638	NOD1/2 Signaling Pathway	1	40	0.00271721	0.441373	0.441373	7	18	0.00136065	Homo sapiens	RPS27A	R-HSA-741386;R-HSA-688136;R-HSA-688985;R-HSA-688137;R-HSA-706479;R-HSA-741411;R-HSA-168184
R-HSA-8964539	Glutamate and glutamine metabolism	1	40	0.00271721	0.441373	0.441373	1	14	0.00105828	Homo sapiens	GLUL	R-HSA-70606
R-HSA-1236382	Constitutive Signaling by Ligand-Responsive EGFR Cancer Variants	1	40	0.00271721	0.441373	0.441373	1	23	0.0017386	Homo sapiens	RPS27A	R-HSA-1225956
R-HSA-5637815	Signaling by Ligand-Responsive EGFR Variants in Cancer	1	40	0.00271721	0.441373	0.441373	1	23	0.0017386	Homo sapiens	RPS27A	R-HSA-1225956
R-HSA-5693532	DNA Double-Strand Break Repair	3	168	0.0114123	0.441941	0.441941	10	111	0.00839066	Homo sapiens	EYA4;RPS27A;PTK2	R-HSA-5684887;R-HSA-5684071;R-HSA-5683077;R-HSA-5685230;R-HSA-5683967;R-HSA-5683964;R-HSA-5685242;R-HSA-5682858;R-HSA-9701000;R-HSA-5693593
R-HSA-112316	Neuronal System	8	501	0.034033	0.444103	0.444103	38	216	0.0163278	Homo sapiens	PTPRD;KCNJ6;PTPRS;SYT1;LRRC7;KCNQ4;SYN3;GLUL	R-HSA-888589;R-HSA-380869;R-HSA-6794348;R-HSA-6797803;R-HSA-442760;R-HSA-374922;R-HSA-210444;R-HSA-70606;R-HSA-438037;R-HSA-1013020;R-HSA-6798258;R-HSA-6797810;R-HSA-6798257;R-HSA-380574;R-HSA-6800380;R-HSA-1013012;R-HSA-372505;R-HSA-388824;R-HSA-380901;R-HSA-432164;R-HSA-264615;R-HSA-432162;R-HSA-9612085;R-HSA-8855648;R-HSA-442732;R-HSA-432172;R-HSA-9618750;R-HSA-380905;R-HSA-1296127;R-HSA-44536…
R-HSA-5696400	Dual Incision in GG-NER	1	41	0.00278514	0.449457	0.449457	2	3	0.000226775	Homo sapiens	RPS27A	R-HSA-5690213;R-HSA-5690988
R-HSA-5693616	Presynaptic phase of homologous DNA pairing and strand exchange	1	41	0.00278514	0.449457	0.449457	2	5	0.000377958	Homo sapiens	PTK2	R-HSA-5685230;R-HSA-5685242
R-HSA-5654727	Negative regulation of FGFR2 signaling	1	41	0.00278514	0.449457	0.449457	3	14	0.00105828	Homo sapiens	RPS27A	R-HSA-934604;R-HSA-5654677;R-HSA-1295621
R-HSA-5675482	Regulation of necroptotic cell death	1	41	0.00278514	0.449457	0.449457	3	18	0.00136065	Homo sapiens	RPS27A	R-HSA-5675470;R-HSA-9686920;R-HSA-9688831
R-HSA-901042	Calnexin/calreticulin cycle	1	41	0.00278514	0.449457	0.449457	2	13	0.00098269	Homo sapiens	RPS27A	R-HSA-1022127;R-HSA-8867288
R-HSA-5357905	Regulation of TNFR1 signaling	1	41	0.00278514	0.449457	0.449457	2	17	0.00128506	Homo sapiens	RPS27A	R-HSA-5693108;R-HSA-5357845
R-HSA-6783310	Fanconi Anemia Pathway	1	42	0.00285307	0.457425	0.457425	6	13	0.00098269	Homo sapiens	RPS27A	R-HSA-6786166;R-HSA-6785732;R-HSA-6785986;R-HSA-6785361;R-HSA-6786171;R-HSA-6786155
R-HSA-453279	Mitotic G1 phase and G1/S transition	3	173	0.0117519	0.460784	0.460784	4	99	0.00748356	Homo sapiens	E2F2;E2F3;RPS27A	R-HSA-187574;R-HSA-187575;R-HSA-1363331;R-HSA-9018017
R-HSA-1296071	Potassium Channels	2	107	0.00726853	0.461229	0.461229	3	19	0.00143624	Homo sapiens	KCNJ6;KCNQ4	R-HSA-1013020;R-HSA-1013012;R-HSA-1296127
R-HSA-8982491	Glycogen metabolism	1	43	0.002921	0.465278	0.465278	2	39	0.00294807	Homo sapiens	RPS27A	R-HSA-3781009;R-HSA-3780995
R-HSA-381340	Transcriptional regulation of white adipocyte differentiation	2	108	0.00733646	0.46601	0.46601	3	18	0.00136065	Homo sapiens	EBF1	R-HSA-560491;R-HSA-381283;R-HSA-977271
R-HSA-168273	Influenza Viral RNA Transcription and Replication	3	176	0.0119557	0.471959	0.471959	2	14	0.00105828	Homo sapiens	RPL26;RPS27A	R-HSA-192704;R-HSA-192841
R-HSA-1296072	Voltage gated Potassium channels	1	44	0.00298893	0.473018	0.473018	1	1	7.55915e-05	Homo sapiens	KCNQ4	R-HSA-1296127
R-HSA-5693579	Homologous DNA Pairing and Strand Exchange	1	44	0.00298893	0.473018	0.473018	2	8	0.000604732	Homo sapiens	PTK2	R-HSA-5685230;R-HSA-5685242
R-HSA-72312	rRNA processing	4	245	0.0166429	0.477602	0.477602	7	21	0.00158742	Homo sapiens	SNORD3A;RPL26;RPS27A	R-HSA-6791223;R-HSA-6791222;R-HSA-6791221;R-HSA-6791218;R-HSA-6791228;R-HSA-6791227;R-HSA-6790906
R-HSA-5633007	Regulation of TP53 Activity	3	178	0.0120916	0.479352	0.479352	13	98	0.00740797	Homo sapiens	RPS27A;SGK1;PTK2	R-HSA-5689972;R-HSA-6798373;R-HSA-6795460;R-HSA-6804879;R-HSA-6799246;R-HSA-6804942;R-HSA-3215295;R-HSA-6804724;R-HSA-6795473;R-HSA-6804253;R-HSA-6795290;R-HSA-6804441;R-HSA-3215310
R-HSA-69618	Mitotic Spindle Checkpoint	2	111	0.00754025	0.480202	0.480202	4	7	0.000529141	Homo sapiens	CENPP;PAFAH1B1	R-HSA-141409;R-HSA-141431;R-HSA-141422;R-HSA-141439
R-HSA-1483255	PI Metabolism	2	112	0.00760818	0.484881	0.484881	3	89	0.00672764	Homo sapiens	PNPLA7;PI4KB	R-HSA-1676152;R-HSA-1675883;R-HSA-8847912
R-HSA-2408522	Selenoamino acid metabolism	3	180	0.0122274	0.486696	0.486696	2	33	0.00249452	Homo sapiens	RPL26;RPS27A	R-HSA-2408529;R-HSA-5333615
R-HSA-9664565	Signaling by ERBB2 KD Mutants	1	46	0.00312479	0.488164	0.488164	4	17	0.00128506	Homo sapiens	LRRC7	R-HSA-9649393;R-HSA-9665121;R-HSA-9664567;R-HSA-9664588
R-HSA-8953750	Transcriptional Regulation by E2F6	1	46	0.00312479	0.488164	0.488164	3	33	0.00249452	Homo sapiens	PTK2	R-HSA-9007546;R-HSA-9007539;R-HSA-9007591
R-HSA-1912422	Pre-NOTCH Expression and Processing	2	113	0.00767611	0.489534	0.489534	4	38	0.00287248	Homo sapiens	PLEKHG1;E2F3	R-HSA-1912415;R-HSA-9017835;R-HSA-4395231;R-HSA-1912416
R-HSA-1257604	PIP3 activates AKT signaling	5	319	0.0216697	0.49505	0.49505	12	86	0.00650087	Homo sapiens	RPS27A;ESR1;ATP9A	R-HSA-8944104;R-HSA-2316434;R-HSA-6807206;R-HSA-8851011;R-HSA-6807106;R-HSA-8850992;R-HSA-8943728;R-HSA-8948832;R-HSA-6807118;R-HSA-6807134;R-HSA-8943780;R-HSA-8948775
R-HSA-5696395	Formation of Incision Complex in GG-NER	1	47	0.00319272	0.495574	0.495574	7	10	0.000755915	Homo sapiens	RPS27A	R-HSA-6790487;R-HSA-6790454;R-HSA-5690996;R-HSA-5689861;R-HSA-5696465;R-HSA-5696670;R-HSA-5691000
R-HSA-1251985	Nuclear signaling by ERBB4	1	47	0.00319272	0.495574	0.495574	7	34	0.00257011	Homo sapiens	ESR1	R-HSA-1254386;R-HSA-9612672;R-HSA-8954207;R-HSA-8954208;R-HSA-1254392;R-HSA-9612671;R-HSA-8954199
R-HSA-1643713	Signaling by EGFR in Cancer	1	47	0.00319272	0.495574	0.495574	1	42	0.00317484	Homo sapiens	RPS27A	R-HSA-1225956
R-HSA-1227990	Signaling by ERBB2 in Cancer	1	48	0.00326065	0.502877	0.502877	25	62	0.00468667	Homo sapiens	LRRC7	R-HSA-9665232;R-HSA-9665304;R-HSA-9665311;R-HSA-9665280;R-HSA-9665286;R-HSA-9665284;R-HSA-9665412;R-HSA-9664588;R-HSA-9649393;R-HSA-9664567;R-HSA-1248694;R-HSA-9652277;R-HSA-9665278;R-HSA-9665405;R-HSA-1227964;R-HSA-9665315;R-HSA-9665697;R-HSA-9665121;R-HSA-9665696;R-HSA-9665703;R-HSA-9665702;R-HSA-9652264;R-HSA-9665389;R-HSA-9665388;R-HSA-9665708
R-HSA-991365	Activation of GABAB receptors	1	49	0.00332858	0.510075	0.510075	2	8	0.000604732	Homo sapiens	KCNJ6	R-HSA-1013020;R-HSA-1013012
R-HSA-977444	GABA B receptor activation	1	49	0.00332858	0.510075	0.510075	2	9	0.000680324	Homo sapiens	KCNJ6	R-HSA-1013020;R-HSA-1013012
R-HSA-5213460	RIPK1-mediated regulated necrosis	1	49	0.00332858	0.510075	0.510075	3	34	0.00257011	Homo sapiens	RPS27A	R-HSA-5675470;R-HSA-9686920;R-HSA-9688831
R-HSA-5218859	Regulated Necrosis	1	49	0.00332858	0.510075	0.510075	3	34	0.00257011	Homo sapiens	RPS27A	R-HSA-5675470;R-HSA-9686920;R-HSA-9688831
R-HSA-5675221	Negative regulation of MAPK pathway	1	49	0.00332858	0.510075	0.510075	1	17	0.00128506	Homo sapiens	RPS27A	R-HSA-5674022
R-HSA-9609736	Assembly and cell surface presentation of NMDA receptors	1	49	0.00332858	0.510075	0.510075	1	23	0.0017386	Homo sapiens	LRRC7	R-HSA-9611368
R-HSA-8878159	Transcriptional regulation by RUNX3	2	118	0.00801576	0.512402	0.512402	8	47	0.0035528	Homo sapiens	PLEKHG1;RPS27A	R-HSA-8952408;R-HSA-1980047;R-HSA-8878243;R-HSA-8952382;R-HSA-4396347;R-HSA-8878237;R-HSA-8878220;R-HSA-8952419
R-HSA-5696398	Nucleotide Excision Repair	2	119	0.00808369	0.516894	0.516894	28	37	0.00279689	Homo sapiens	ACTR5;RPS27A	R-HSA-9684118;R-HSA-5696465;R-HSA-5696670;R-HSA-6781867;R-HSA-5696664;R-HSA-6790454;R-HSA-6782069;R-HSA-6782004;R-HSA-5689861;R-HSA-6782131;R-HSA-5696655;R-HSA-6782141;R-HSA-6782204;R-HSA-6782138;R-HSA-5690996;R-HSA-5690997;R-HSA-6782211;R-HSA-6782208;R-HSA-5691006;R-HSA-5691000;R-HSA-5691001;R-HSA-6790487;R-HSA-5690213;R-HSA-6782227;R-HSA-6782224;R-HSA-6782943;R-HSA-5690988;R-HSA-6782234
R-HSA-211733	Regulation of activated PAK-2p34 by proteasome mediated degradation	1	50	0.00339651	0.51717	0.51717	2	2	0.000151183	Homo sapiens	RPS27A	R-HSA-211715;R-HSA-211734
R-HSA-73762	RNA Polymerase I Transcription Initiation	1	50	0.00339651	0.51717	0.51717	1	6	0.000453549	Homo sapiens	PLEKHG1	R-HSA-73736
R-HSA-350562	Regulation of ornithine decarboxylase (ODC)	1	51	0.00346444	0.524162	0.524162	4	4	0.000302366	Homo sapiens	ODC1	R-HSA-353125;R-HSA-350567;R-HSA-350578;R-HSA-350600
R-HSA-3928662	EPHB-mediated forward signaling	1	51	0.00346444	0.524162	0.524162	4	26	0.00196538	Homo sapiens	PTK2	R-HSA-3928588;R-HSA-3928610;R-HSA-3928592;R-HSA-3928598
R-HSA-75893	TNF signaling	1	51	0.00346444	0.524162	0.524162	3	32	0.00241893	Homo sapiens	RPS27A	R-HSA-5693108;R-HSA-5357845;R-HSA-5357757
R-HSA-5654743	Signaling by FGFR4	1	51	0.00346444	0.524162	0.524162	3	41	0.00309925	Homo sapiens	RPS27A	R-HSA-934604;R-HSA-1295621;R-HSA-5654684
R-HSA-165159	MTOR signalling	1	51	0.00346444	0.524162	0.524162	2	29	0.00219215	Homo sapiens	STRADB	R-HSA-200421;R-HSA-380942
R-HSA-9637690	Response of Mtb to phagocytosis	1	51	0.00346444	0.524162	0.524162	2	30	0.00226775	Homo sapiens	RPS27A	R-HSA-9636439;R-HSA-9636461
R-HSA-1474244	Extracellular matrix organization	5	330	0.022417	0.524884	0.524884	29	319	0.0241137	Homo sapiens	FBN2;PTPRS;LAMC1;F11R;FBLN2	R-HSA-2426530;R-HSA-2129385;R-HSA-2396399;R-HSA-2426676;R-HSA-2328048;R-HSA-2533874;R-HSA-2426355;R-HSA-2396083;R-HSA-2327803;R-HSA-1592387;R-HSA-202718;R-HSA-2328129;R-HSA-2161282;R-HSA-4084507;R-HSA-4084505;R-HSA-3907292;R-HSA-2537665;R-HSA-2129353;R-HSA-2129357;R-HSA-2467659;R-HSA-216051;R-HSA-2328145;R-HSA-2129362;R-HSA-216048;R-HSA-2426450;R-HSA-2396124;R-HSA-216058;R-HSA-2485148;R-HSA-21293…
R-HSA-9648025	EML4 and NUDC in mitotic spindle formation	2	121	0.00821955	0.525797	0.525797	1	5	0.000377958	Homo sapiens	CENPP;PAFAH1B1	R-HSA-9648114
R-HSA-909733	Interferon alpha/beta signaling	3	191	0.0129747	0.526162	0.526162	4	22	0.00166301	Homo sapiens	PTPN1;RNASEL	R-HSA-997311;R-HSA-5223305;R-HSA-1015702;R-HSA-1015699
R-HSA-9648002	RAS processing	1	52	0.00353237	0.531053	0.531053	1	21	0.00158742	Homo sapiens	RPS27A	R-HSA-9653514
R-HSA-418346	Platelet homeostasis	2	123	0.00835541	0.534589	0.534589	2	30	0.00226775	Homo sapiens	MRVI1;PDE9A	R-HSA-418442;R-HSA-418456
R-HSA-180534	Vpu mediated degradation of CD4	1	53	0.0036003	0.537845	0.537845	2	5	0.000377958	Homo sapiens	RPS27A	R-HSA-180597;R-HSA-180573
R-HSA-5654741	Signaling by FGFR3	1	53	0.0036003	0.537845	0.537845	3	43	0.00325043	Homo sapiens	RPS27A	R-HSA-5654679;R-HSA-934604;R-HSA-1295621
R-HSA-5693567	HDR through Homologous Recombination (HRR) or Single Strand Annealing (SSA)	2	124	0.00842334	0.538944	0.538944	5	42	0.00317484	Homo sapiens	RPS27A;PTK2	R-HSA-5684887;R-HSA-5684071;R-HSA-5685230;R-HSA-5685242;R-HSA-5693593
R-HSA-2467813	Separation of Sister Chromatids	3	195	0.0132464	0.540097	0.540097	4	8	0.000604732	Homo sapiens	RPS27A;CENPP;PAFAH1B1	R-HSA-174144;R-HSA-2467809;R-HSA-2467811;R-HSA-174202
R-HSA-774815	Nucleosome assembly	1	54	0.00366823	0.544539	0.544539	4	4	0.000302366	Homo sapiens	CENPP	R-HSA-606349;R-HSA-606287;R-HSA-606289;R-HSA-606326
R-HSA-606279	Deposition of new CENPA-containing nucleosomes at the centromere	1	54	0.00366823	0.544539	0.544539	4	4	0.000302366	Homo sapiens	CENPP	R-HSA-606349;R-HSA-606287;R-HSA-606289;R-HSA-606326
R-HSA-349425	Autodegradation of the E3 ubiquitin ligase COP1	1	54	0.00366823	0.544539	0.544539	2	5	0.000377958	Homo sapiens	RPS27A	R-HSA-264444;R-HSA-264458
R-HSA-75815	Ubiquitin-dependent degradation of Cyclin D	1	54	0.00366823	0.544539	0.544539	2	5	0.000377958	Homo sapiens	RPS27A	R-HSA-75825;R-HSA-75824
R-HSA-169911	Regulation of Apoptosis	1	54	0.00366823	0.544539	0.544539	2	5	0.000377958	Homo sapiens	RPS27A	R-HSA-211715;R-HSA-211734
R-HSA-72695	Formation of the ternary complex, and subsequently, the 43S complex	1	54	0.00366823	0.544539	0.544539	1	3	0.000226775	Homo sapiens	RPS27A	R-HSA-72691
R-HSA-75153	Apoptotic execution phase	1	54	0.00366823	0.544539	0.544539	1	57	0.00430872	Homo sapiens	PTK2	R-HSA-201634
R-HSA-8854050	FBXL7 down-regulates AURKA during mitotic entry and in early mitosis	1	55	0.00373616	0.551136	0.551136	4	6	0.000453549	Homo sapiens	RPS27A	R-HSA-8854071;R-HSA-8854051;R-HSA-8854044;R-HSA-8854041
R-HSA-174113	SCF-beta-TrCP mediated degradation of Emi1	1	55	0.00373616	0.551136	0.551136	2	3	0.000226775	Homo sapiens	RPS27A	R-HSA-174203;R-HSA-174159
R-HSA-2173793	Transcriptional activity of SMAD2/SMAD3:SMAD4 heterotrimer	1	55	0.00373616	0.551136	0.551136	11	38	0.00287248	Homo sapiens	RPS27A	R-HSA-870477;R-HSA-2186785;R-HSA-870479;R-HSA-2176503;R-HSA-2176502;R-HSA-870437;R-HSA-2186747;R-HSA-870449;R-HSA-2179276;R-HSA-2186780;R-HSA-2186767
R-HSA-168255	Influenza Infection	3	200	0.013586	0.557183	0.557183	2	59	0.0044599	Homo sapiens	RPL26;RPS27A	R-HSA-192704;R-HSA-192841
R-HSA-180585	Vif-mediated degradation of APOBEC3G	1	56	0.00380409	0.557638	0.557638	2	4	0.000302366	Homo sapiens	RPS27A	R-HSA-180603;R-HSA-180540
R-HSA-6781823	Formation of TC-NER Pre-Incision Complex	1	56	0.00380409	0.557638	0.557638	3	7	0.000529141	Homo sapiens	RPS27A	R-HSA-6782069;R-HSA-6782004;R-HSA-6781867
R-HSA-450408	AUF1 (hnRNP D0) binds and destabilizes mRNA	1	56	0.00380409	0.557638	0.557638	1	4	0.000302366	Homo sapiens	RPS27A	R-HSA-450580
R-HSA-9031628	NGF-stimulated transcription	1	56	0.00380409	0.557638	0.557638	2	37	0.00279689	Homo sapiens	SGK1	R-HSA-9612501;R-HSA-9612509
R-HSA-4641258	Degradation of DVL	1	57	0.00387202	0.564047	0.564047	4	7	0.000529141	Homo sapiens	RPS27A	R-HSA-4641159;R-HSA-1504193;R-HSA-1504190;R-HSA-4641260
R-HSA-4641257	Degradation of AXIN	1	57	0.00387202	0.564047	0.564047	4	8	0.000604732	Homo sapiens	RPS27A	R-HSA-3640861;R-HSA-3640874;R-HSA-4641256;R-HSA-4641129
R-HSA-8941858	Regulation of RUNX3 expression and activity	1	57	0.00387202	0.564047	0.564047	3	9	0.000680324	Homo sapiens	RPS27A	R-HSA-8952408;R-HSA-8952382;R-HSA-8952419
R-HSA-9604323	Negative regulation of NOTCH4 signaling	1	57	0.00387202	0.564047	0.564047	2	6	0.000453549	Homo sapiens	RPS27A	R-HSA-9604642;R-HSA-9604629
R-HSA-532668	N-glycan trimming in the ER and Calnexin/Calreticulin cycle	1	57	0.00387202	0.564047	0.564047	4	18	0.00136065	Homo sapiens	RPS27A	R-HSA-1022127;R-HSA-8853379;R-HSA-8850594;R-HSA-8867288
R-HSA-380108	Chemokine receptors bind chemokines	1	57	0.00387202	0.564047	0.564047	2	19	0.00143624	Homo sapiens	IL8	R-HSA-373813;R-HSA-373791
R-HSA-2453902	The canonical retinoid cycle in rods (twilight vision)	1	57	0.00387202	0.564047	0.564047	1	25	0.00188979	Homo sapiens	DHRS9	R-HSA-2454081
R-HSA-5693538	Homology Directed Repair	2	130	0.00883092	0.564477	0.564477	5	50	0.00377958	Homo sapiens	RPS27A;PTK2	R-HSA-5684887;R-HSA-5684071;R-HSA-5685230;R-HSA-5685242;R-HSA-5693593
R-HSA-373760	L1CAM interactions	2	130	0.00883092	0.564477	0.564477	3	54	0.00408194	Homo sapiens	LAMC1;SPTB	R-HSA-443778;R-HSA-392751;R-HSA-373739
R-HSA-68827	CDT1 association with the CDC6:ORC:origin complex	1	59	0.00400788	0.576588	0.576588	2	3	0.000226775	Homo sapiens	RPS27A	R-HSA-68825;R-HSA-68712
R-HSA-69541	Stabilization of p53	1	59	0.00400788	0.576588	0.576588	4	15	0.00113387	Homo sapiens	RPS27A	R-HSA-6804724;R-HSA-6804879;R-HSA-264444;R-HSA-264458
R-HSA-9682385	FLT3 signaling in disease	1	59	0.00400788	0.576588	0.576588	1	52	0.00393076	Homo sapiens	RPS27A	R-HSA-9706356
R-HSA-2500257	Resolution of Sister Chromatid Cohesion	2	134	0.00910264	0.58093	0.58093	4	8	0.000604732	Homo sapiens	CENPP;PAFAH1B1	R-HSA-2484822;R-HSA-1638803;R-HSA-2468287;R-HSA-1638821
R-HSA-69620	Cell Cycle Checkpoints	4	280	0.0190204	0.58213	0.58213	16	56	0.00423312	Homo sapiens	RPS27A;CENPP;PTK2;PAFAH1B1	R-HSA-69600;R-HSA-75010;R-HSA-141409;R-HSA-69604;R-HSA-8852354;R-HSA-6804879;R-HSA-6799246;R-HSA-141422;R-HSA-264458;R-HSA-6804724;R-HSA-75028;R-HSA-141431;R-HSA-176116;R-HSA-264444;R-HSA-141439;R-HSA-69598
R-HSA-5619115	Disorders of transmembrane transporters	4	280	0.0190204	0.58213	0.58213	9	87	0.00657646	Homo sapiens	ABCC6;SLC4A1;RPS27A	R-HSA-5678822;R-HSA-8866854;R-HSA-5690340;R-HSA-5678992;R-HSA-8866858;R-HSA-5656248;R-HSA-8866857;R-HSA-5679000;R-HSA-8866856
R-HSA-6794361	Neurexins and neuroligins	1	60	0.00407581	0.582723	0.582723	1	19	0.00143624	Homo sapiens	SYT1	R-HSA-6794348
R-HSA-8866654	E3 ubiquitin ligases ubiquitinate target proteins	1	61	0.00414374	0.58877	0.58877	16	16	0.00120946	Homo sapiens	RPS27A	R-HSA-8943080;R-HSA-8943083;R-HSA-8938829;R-HSA-8943040;R-HSA-8943041;R-HSA-8939335;R-HSA-8953946;R-HSA-8939323;R-HSA-8943003;R-HSA-8953917;R-HSA-8938815;R-HSA-8943007;R-HSA-8938770;R-HSA-8942099;R-HSA-8938773;R-HSA-8942101
R-HSA-5362768	Hh mutants are degraded by ERAD	1	61	0.00414374	0.58877	0.58877	2	6	0.000453549	Homo sapiens	RPS27A	R-HSA-5387392;R-HSA-5483238
R-HSA-5676590	NIK-->noncanonical NF-kB signaling	1	61	0.00414374	0.58877	0.58877	2	9	0.000680324	Homo sapiens	RPS27A	R-HSA-5607731;R-HSA-5607725
R-HSA-3000171	Non-integrin membrane-ECM interactions	1	61	0.00414374	0.58877	0.58877	2	22	0.00166301	Homo sapiens	LAMC1	R-HSA-2328129;R-HSA-2426355
R-HSA-112315	Transmission across Chemical Synapses	5	355	0.0241152	0.589635	0.589635	29	163	0.0123214	Homo sapiens	KCNJ6;SYT1;LRRC7;SYN3;GLUL	R-HSA-888589;R-HSA-380869;R-HSA-442760;R-HSA-374922;R-HSA-210444;R-HSA-70606;R-HSA-438037;R-HSA-1013020;R-HSA-380574;R-HSA-1013012;R-HSA-372505;R-HSA-380901;R-HSA-432164;R-HSA-264615;R-HSA-432162;R-HSA-9612085;R-HSA-442732;R-HSA-432172;R-HSA-9618750;R-HSA-380905;R-HSA-445367;R-HSA-372529;R-HSA-374899;R-HSA-210426;R-HSA-9611368;R-HSA-9614185;R-HSA-9617326;R-HSA-210430;R-HSA-917744
R-HSA-375276	Peptide ligand-binding receptors	3	211	0.0143333	0.593409	0.593409	5	76	0.00574495	Homo sapiens	TLE1;IL8;F2RL1	R-HSA-373813;R-HSA-389463;R-HSA-374207;R-HSA-373791;R-HSA-374251
R-HSA-72649	Translation initiation complex formation	1	62	0.00421167	0.59473	0.59473	2	2	0.000151183	Homo sapiens	RPS27A	R-HSA-156808;R-HSA-157849
R-HSA-5250924	B-WICH complex positively regulates rRNA expression	1	62	0.00421167	0.59473	0.59473	2	3	0.000226775	Homo sapiens	PLEKHG1	R-HSA-5250930;R-HSA-5250938
R-HSA-187577	SCF(Skp2)-mediated degradation of p27/p21	1	62	0.00421167	0.59473	0.59473	2	7	0.000529141	Homo sapiens	RPS27A	R-HSA-187574;R-HSA-187575
R-HSA-5610783	Degradation of GLI2 by the proteasome	1	62	0.00421167	0.59473	0.59473	1	5	0.000377958	Homo sapiens	RPS27A	R-HSA-5610745
R-HSA-5610785	GLI3 is processed to GLI3R by the proteasome	1	62	0.00421167	0.59473	0.59473	1	5	0.000377958	Homo sapiens	RPS27A	R-HSA-5610746
R-HSA-5610780	Degradation of GLI1 by the proteasome	1	62	0.00421167	0.59473	0.59473	1	6	0.000453549	Homo sapiens	RPS27A	R-HSA-5610742
R-HSA-5654736	Signaling by FGFR1	1	62	0.00421167	0.59473	0.59473	3	48	0.00362839	Homo sapiens	RPS27A	R-HSA-934604;R-HSA-5654672;R-HSA-1295621
R-HSA-73886	Chromosome Maintenance	2	138	0.00937436	0.596925	0.596925	6	38	0.00287248	Homo sapiens	ANKRD28;CENPP	R-HSA-606349;R-HSA-606287;R-HSA-606289;R-HSA-163096;R-HSA-606326;R-HSA-9686524
R-HSA-6811436	COPI-independent Golgi-to-ER retrograde traffic	1	63	0.0042796	0.600603	0.600603	2	7	0.000529141	Homo sapiens	PAFAH1B1	R-HSA-8849350;R-HSA-8848484
R-HSA-5339562	Uptake and actions of bacterial toxins	1	63	0.0042796	0.600603	0.600603	6	66	0.00498904	Homo sapiens	SYT1	R-HSA-5244402;R-HSA-5250979;R-HSA-5244404;R-HSA-5250986;R-HSA-5250972;R-HSA-5244397
R-HSA-453274	Mitotic G2-G2/M phases	3	214	0.0145371	0.602953	0.602953	20	80	0.00604732	Homo sapiens	E2F3;RPS27A;PAFAH1B1	R-HSA-3000335;R-HSA-380455;R-HSA-187937;R-HSA-380294;R-HSA-8854051;R-HSA-8852354;R-HSA-380303;R-HSA-8853419;R-HSA-8854071;R-HSA-380311;R-HSA-3000319;R-HSA-187959;R-HSA-380272;R-HSA-8853405;R-HSA-2574845;R-HSA-8854044;R-HSA-3000310;R-HSA-8854041;R-HSA-380283;R-HSA-2574840
R-HSA-174084	Autodegradation of Cdh1 by Cdh1:APC/C	1	64	0.00434753	0.606392	0.606392	2	2	0.000151183	Homo sapiens	RPS27A	R-HSA-174058;R-HSA-174057
R-HSA-72702	Ribosomal scanning and start codon recognition	1	64	0.00434753	0.606392	0.606392	2	2	0.000151183	Homo sapiens	RPS27A	R-HSA-72697;R-HSA-72621
R-HSA-5387390	Hh mutants abrogate ligand secretion	1	64	0.00434753	0.606392	0.606392	2	7	0.000529141	Homo sapiens	RPS27A	R-HSA-5387392;R-HSA-5483238
R-HSA-9607240	FLT3 Signaling	1	64	0.00434753	0.606392	0.606392	1	43	0.00325043	Homo sapiens	RPS27A	R-HSA-9706354
R-HSA-201681	TCF dependent signaling in response to WNT	3	216	0.0146729	0.609233	0.609233	20	71	0.005367	Homo sapiens	TLE1;RPS27A;DKK2	R-HSA-3769401;R-HSA-4641159;R-HSA-3299569;R-HSA-4641253;R-HSA-3361751;R-HSA-1504190;R-HSA-4641260;R-HSA-3640861;R-HSA-3322431;R-HSA-1458875;R-HSA-4641256;R-HSA-3322429;R-HSA-4641129;R-HSA-3322434;R-HSA-4641236;R-HSA-1504193;R-HSA-4641246;R-HSA-5368586;R-HSA-3640874;R-HSA-3640872
R-HSA-6811442	Intra-Golgi and retrograde Golgi-to-ER traffic	3	218	0.0148088	0.615447	0.615447	5	48	0.00362839	Homo sapiens	RAB30;SYT1;PAFAH1B1	R-HSA-8849350;R-HSA-8849748;R-HSA-8848484;R-HSA-8847883;R-HSA-8847880
R-HSA-5576891	Cardiac conduction	2	143	0.00971401	0.616272	0.616272	2	27	0.00204097	Homo sapiens	PLEKHG1;TRPC1	R-HSA-2089943;R-HSA-2032800
R-HSA-9006925	Intracellular signaling by second messengers	5	366	0.0248624	0.616566	0.616566	12	114	0.00861743	Homo sapiens	RPS27A;ESR1;ATP9A	R-HSA-8944104;R-HSA-2316434;R-HSA-6807206;R-HSA-8851011;R-HSA-6807106;R-HSA-8850992;R-HSA-8943728;R-HSA-8948832;R-HSA-6807118;R-HSA-6807134;R-HSA-8943780;R-HSA-8948775
R-HSA-6782210	Gap-filling DNA repair synthesis and ligation in TC-NER	1	66	0.00448339	0.61772	0.61772	2	2	0.000151183	Homo sapiens	RPS27A	R-HSA-6782227;R-HSA-6782208
R-HSA-72662	Activation of the mRNA upon binding of the cap-binding complex and eIFs, and subsequent binding to 43S	1	66	0.00448339	0.61772	0.61772	2	6	0.000453549	Homo sapiens	RPS27A	R-HSA-156808;R-HSA-157849
R-HSA-5607761	Dectin-1 mediated noncanonical NF-kB signaling	1	66	0.00448339	0.61772	0.61772	2	9	0.000680324	Homo sapiens	RPS27A	R-HSA-5607731;R-HSA-5607725
R-HSA-194138	Signaling by VEGF	2	144	0.00978194	0.620055	0.620055	19	86	0.00650087	Homo sapiens	FLT1;PTK2	R-HSA-5218830;R-HSA-5218828;R-HSA-194311;R-HSA-5218826;R-HSA-5218855;R-HSA-5218822;R-HSA-5218820;R-HSA-5218851;R-HSA-4420083;R-HSA-5218811;R-HSA-5218809;R-HSA-195418;R-HSA-5218839;R-HSA-5218838;R-HSA-5218645;R-HSA-3928647;R-HSA-5218643;R-HSA-5218642;R-HSA-5218640
R-HSA-9033241	Peroxisomal protein import	1	67	0.00455132	0.623262	0.623262	12	26	0.00196538	Homo sapiens	RPS27A	R-HSA-8953946;R-HSA-9033499;R-HSA-9033485;R-HSA-9033533;R-HSA-9033516;R-HSA-8953917;R-HSA-9033505;R-HSA-9033491;R-HSA-9033509;R-HSA-9033527;R-HSA-9033478;R-HSA-9033526
R-HSA-977443	GABA receptor activation	1	67	0.00455132	0.623262	0.623262	2	12	0.000907098	Homo sapiens	KCNJ6	R-HSA-1013020;R-HSA-1013012
R-HSA-201722	Formation of the beta-catenin:TCF transactivating complex	1	67	0.00455132	0.623262	0.623262	1	13	0.00098269	Homo sapiens	TLE1	R-HSA-3299569
R-HSA-186712	Regulation of beta-cell development	1	67	0.00455132	0.623262	0.623262	1	26	0.00196538	Homo sapiens	PLEKHG1	R-HSA-1980047
R-HSA-73894	DNA Repair	5	369	0.0250662	0.62373	0.62373	70	332	0.0250964	Homo sapiens	ACTR5;EYA4;RPS27A;AFF3;PTK2	R-HSA-5655892;R-HSA-5656148;R-HSA-9684118;R-HSA-5696465;R-HSA-5656158;R-HSA-6786155;R-HSA-6786166;R-HSA-6782069;R-HSA-5653838;R-HSA-6782204;R-HSA-5654989;R-HSA-6786171;R-HSA-5654986;R-HSA-9701000;R-HSA-5654985;R-HSA-5690996;R-HSA-6785732;R-HSA-5690997;R-HSA-6785986;R-HSA-5691006;R-HSA-5683967;R-HSA-5653756;R-HSA-5683964;R-HSA-5653754;R-HSA-5685242;R-HSA-5691000;R-HSA-5691001;R-HSA-6790487;R-HSA-5…
R-HSA-6782135	Dual incision in TC-NER	1	68	0.00461925	0.628724	0.628724	7	7	0.000529141	Homo sapiens	RPS27A	R-HSA-6782211;R-HSA-6782131;R-HSA-9684118;R-HSA-6782224;R-HSA-6782141;R-HSA-6782204;R-HSA-6782138
R-HSA-174154	APC/C:Cdc20 mediated degradation of Securin	1	68	0.00461925	0.628724	0.628724	2	3	0.000226775	Homo sapiens	RPS27A	R-HSA-174144;R-HSA-174202
R-HSA-8873719	RAB geranylgeranylation	1	68	0.00461925	0.628724	0.628724	2	5	0.000377958	Homo sapiens	RAB30	R-HSA-8870469;R-HSA-8870466
R-HSA-8878166	Transcriptional regulation by RUNX2	2	147	0.00998573	0.631233	0.631233	11	84	0.00634969	Homo sapiens	RPS27A;ESR1	R-HSA-8939801;R-HSA-9009403;R-HSA-9008475;R-HSA-8939706;R-HSA-8939900;R-HSA-9008076;R-HSA-9009308;R-HSA-9008479;R-HSA-9008110;R-HSA-8939904;R-HSA-9009362
R-HSA-450294	MAP kinase activation	1	69	0.00468718	0.634107	0.634107	4	32	0.00241893	Homo sapiens	RPS27A	R-HSA-5684273;R-HSA-450337;R-HSA-5684250;R-HSA-450346
R-HSA-180786	Extension of Telomeres	1	69	0.00468718	0.634107	0.634107	2	28	0.00211656	Homo sapiens	ANKRD28	R-HSA-163096;R-HSA-9686524
R-HSA-5578775	Ion homeostasis	1	69	0.00468718	0.634107	0.634107	1	16	0.00120946	Homo sapiens	TRPC1	R-HSA-2089943
R-HSA-1474228	Degradation of the extracellular matrix	2	148	0.0100537	0.634902	0.634902	2	105	0.00793711	Homo sapiens	FBN2;LAMC1	R-HSA-2533874;R-HSA-2485148
R-HSA-5663220	RHO GTPases Activate Formins	2	149	0.0101216	0.638543	0.638543	3	27	0.00204097	Homo sapiens	CENPP;PAFAH1B1	R-HSA-5666160;R-HSA-5666129;R-HSA-5666169
R-HSA-8943724	Regulation of PTEN gene transcription	1	70	0.00475511	0.639413	0.639413	3	15	0.00113387	Homo sapiens	ATP9A	R-HSA-8944104;R-HSA-8943728;R-HSA-8943780
R-HSA-69563	p53-Dependent G1 DNA Damage Response	1	70	0.00475511	0.639413	0.639413	4	22	0.00166301	Homo sapiens	RPS27A	R-HSA-6804724;R-HSA-6804879;R-HSA-264444;R-HSA-264458
R-HSA-69580	p53-Dependent G1/S DNA damage checkpoint	1	70	0.00475511	0.639413	0.639413	4	22	0.00166301	Homo sapiens	RPS27A	R-HSA-6804724;R-HSA-6804879;R-HSA-264444;R-HSA-264458
R-HSA-168643	Nucleotide-binding domain, leucine rich repeat containing receptor (NLR) signaling pathways	1	70	0.00475511	0.639413	0.639413	7	46	0.00347721	Homo sapiens	RPS27A	R-HSA-741386;R-HSA-688136;R-HSA-688985;R-HSA-688137;R-HSA-706479;R-HSA-741411;R-HSA-168184
R-HSA-380284	Loss of proteins required for interphase microtubule organization from the centrosome	1	71	0.00482304	0.644641	0.644641	3	3	0.000226775	Homo sapiens	PAFAH1B1	R-HSA-380294;R-HSA-380272;R-HSA-380303
R-HSA-380259	Loss of Nlp from mitotic centrosomes	1	71	0.00482304	0.644641	0.644641	2	2	0.000151183	Homo sapiens	PAFAH1B1	R-HSA-380272;R-HSA-380303
R-HSA-5658442	Regulation of RAS by GAPs	1	71	0.00482304	0.644641	0.644641	1	5	0.000377958	Homo sapiens	RPS27A	R-HSA-5658424
R-HSA-6790901	rRNA modification in the nucleus and cytosol	1	71	0.00482304	0.644641	0.644641	1	8	0.000604732	Homo sapiens	SNORD3A	R-HSA-6790906
R-HSA-5690714	CD22 mediated BCR regulation	1	72	0.00489097	0.649795	0.649795	1	4	0.000302366	Homo sapiens	BLK	R-HSA-5690702
R-HSA-5358346	Hedgehog ligand biogenesis	1	72	0.00489097	0.649795	0.649795	2	15	0.00113387	Homo sapiens	RPS27A	R-HSA-5362448;R-HSA-5362412
R-HSA-1169091	Activation of NF-kappaB in B cells	1	72	0.00489097	0.649795	0.649795	1	10	0.000755915	Homo sapiens	RPS27A	R-HSA-1168643
R-HSA-373755	Semaphorin interactions	1	72	0.00489097	0.649795	0.649795	2	41	0.00309925	Homo sapiens	PLXND1	R-HSA-416690;R-HSA-416683
R-HSA-5362517	Signaling by Retinoic Acid	1	72	0.00489097	0.649795	0.649795	1	21	0.00158742	Homo sapiens	DHRS9	R-HSA-5362518
R-HSA-5663202	Diseases of signal transduction by growth factor receptors and second messengers	7	529	0.0359351	0.651404	0.651404	48	448	0.033865	Homo sapiens	PLEKHG1;LRRC7;RPS27A;ESR1;DKK2	R-HSA-9665232;R-HSA-2220964;R-HSA-2769007;R-HSA-2220966;R-HSA-2220971;R-HSA-9665304;R-HSA-9665311;R-HSA-2220976;R-HSA-2220979;R-HSA-5387392;R-HSA-9665280;R-HSA-2220981;R-HSA-9665286;R-HSA-9665284;R-HSA-9665412;R-HSA-2220985;R-HSA-9664588;R-HSA-9706356;R-HSA-9649393;R-HSA-9664567;R-HSA-1248694;R-HSA-9652277;R-HSA-2730752;R-HSA-2737728;R-HSA-4396393;R-HSA-4396392;R-HSA-9665278;R-HSA-2400009;R-HSA-9…
R-HSA-174184	Cdc20:Phospho-APC/C mediated degradation of Cyclin A	1	73	0.0049589	0.654874	0.654874	2	3	0.000226775	Homo sapiens	RPS27A	R-HSA-174104;R-HSA-174255
R-HSA-68949	Orc1 removal from chromatin	1	73	0.0049589	0.654874	0.654874	2	4	0.000302366	Homo sapiens	RPS27A	R-HSA-68946;R-HSA-68948
R-HSA-9683701	Translation of structural proteins	1	73	0.0049589	0.654874	0.654874	1	37	0.00279689	Homo sapiens	RPS27A	R-HSA-9683679
R-HSA-69481	G2/M Checkpoints	2	154	0.0104612	0.65632	0.65632	6	24	0.0018142	Homo sapiens	RPS27A;PTK2	R-HSA-75010;R-HSA-69604;R-HSA-75028;R-HSA-8852354;R-HSA-176116;R-HSA-6799246
R-HSA-381119	Unfolded Protein Response (UPR)	2	155	0.0105292	0.659791	0.659791	1	94	0.0071056	Homo sapiens	IL8	R-HSA-517731
R-HSA-8854518	AURKA Activation by TPX2	1	74	0.00502683	0.659879	0.659879	2	2	0.000151183	Homo sapiens	PAFAH1B1	R-HSA-8853405;R-HSA-8853419
R-HSA-174178	APC/C:Cdh1 mediated degradation of Cdc20 and other APC/C:Cdh1 targeted proteins in late mitosis/early G1	1	74	0.00502683	0.659879	0.659879	4	6	0.000453549	Homo sapiens	RPS27A	R-HSA-174195;R-HSA-9686969;R-HSA-174105;R-HSA-188191
R-HSA-179419	APC:Cdc20 mediated degradation of cell cycle proteins prior to satisfation of the cell cycle checkpoint	1	74	0.00502683	0.659879	0.659879	4	6	0.000453549	Homo sapiens	RPS27A	R-HSA-174104;R-HSA-179417;R-HSA-174255;R-HSA-179421
R-HSA-8948751	Regulation of PTEN stability and activity	1	74	0.00502683	0.659879	0.659879	6	13	0.00098269	Homo sapiens	RPS27A	R-HSA-6807206;R-HSA-8851011;R-HSA-8850992;R-HSA-8948832;R-HSA-6807134;R-HSA-8948775
R-HSA-166658	Complement cascade	2	156	0.0105971	0.663234	0.663234	4	71	0.005367	Homo sapiens	CFD;CR2	R-HSA-183122;R-HSA-8853252;R-HSA-173745;R-HSA-8852874
R-HSA-69017	CDK-mediated phosphorylation and removal of Cdc6	1	75	0.00509476	0.664813	0.664813	2	4	0.000302366	Homo sapiens	RPS27A	R-HSA-69015;R-HSA-69016
R-HSA-9664407	Parasite infection	2	157	0.010665	0.666649	0.666649	5	27	0.00204097	Homo sapiens	PTK2;ADD2	R-HSA-2197698;R-HSA-2029466;R-HSA-442592;R-HSA-2197691;R-HSA-2197690
R-HSA-9664417	Leishmania phagocytosis	2	157	0.010665	0.666649	0.666649	5	27	0.00204097	Homo sapiens	PTK2;ADD2	R-HSA-2197698;R-HSA-2029466;R-HSA-442592;R-HSA-2197691;R-HSA-2197690
R-HSA-9664422	FCGR3A-mediated phagocytosis	2	157	0.010665	0.666649	0.666649	5	27	0.00204097	Homo sapiens	PTK2;ADD2	R-HSA-2197698;R-HSA-2029466;R-HSA-442592;R-HSA-2197691;R-HSA-2197690
R-HSA-176409	APC/C:Cdc20 mediated degradation of mitotic proteins	1	76	0.00516269	0.669675	0.669675	8	13	0.00098269	Homo sapiens	RPS27A	R-HSA-174227;R-HSA-174144;R-HSA-174202;R-HSA-174104;R-HSA-179417;R-HSA-174255;R-HSA-179421;R-HSA-174157
R-HSA-936837	Ion transport by P-type ATPases	1	76	0.00516269	0.669675	0.669675	2	15	0.00113387	Homo sapiens	ATP9A	R-HSA-947591;R-HSA-939763
R-HSA-2029482	Regulation of actin dynamics for phagocytic cup formation	2	158	0.010733	0.670036	0.670036	5	24	0.0018142	Homo sapiens	PTK2;ADD2	R-HSA-2197698;R-HSA-2029466;R-HSA-442592;R-HSA-2197691;R-HSA-2197690
R-HSA-176814	Activation of APC/C and APC/C:Cdc20 mediated degradation of mitotic proteins	1	77	0.00523062	0.674467	0.674467	8	15	0.00113387	Homo sapiens	RPS27A	R-HSA-174227;R-HSA-174144;R-HSA-174202;R-HSA-174104;R-HSA-179417;R-HSA-174255;R-HSA-179421;R-HSA-174157
R-HSA-448424	Interleukin-17 signaling	1	77	0.00523062	0.674467	0.674467	4	35	0.0026457	Homo sapiens	RPS27A	R-HSA-5684273;R-HSA-450337;R-HSA-5684250;R-HSA-450346
R-HSA-204005	COPII-mediated vesicle transport	1	77	0.00523062	0.674467	0.674467	1	16	0.00120946	Homo sapiens	ANKRD28	R-HSA-5694421
R-HSA-8936459	RUNX1 regulates genes involved in megakaryocyte differentiation and platelet function	1	78	0.00529855	0.67919	0.67919	12	33	0.00249452	Homo sapiens	PLEKHG1	R-HSA-8936616;R-HSA-8937016;R-HSA-8937097;R-HSA-8937050;R-HSA-8935740;R-HSA-8937037;R-HSA-8936621;R-HSA-8936481;R-HSA-8936979;R-HSA-8936995;R-HSA-8935731;R-HSA-8936628
R-HSA-3906995	Diseases associated with O-glycosylation of proteins	1	78	0.00529855	0.67919	0.67919	1	9	0.000680324	Homo sapiens	LARGE	R-HSA-6785668
R-HSA-1834949	Cytosolic sensors of pathogen-associated DNA	1	78	0.00529855	0.67919	0.67919	4	49	0.00370398	Homo sapiens	RPS27A	R-HSA-3249386;R-HSA-3134804;R-HSA-8948709;R-HSA-3134946
R-HSA-351202	Metabolism of polyamines	1	80	0.00543441	0.688431	0.688431	5	17	0.00128506	Homo sapiens	ODC1	R-HSA-353125;R-HSA-350567;R-HSA-70692;R-HSA-350578;R-HSA-350600
R-HSA-5250913	Positive epigenetic regulation of rRNA expression	1	80	0.00543441	0.688431	0.688431	2	7	0.000529141	Homo sapiens	PLEKHG1	R-HSA-5250930;R-HSA-5250938
R-HSA-204998	Cell death signalling via NRAGE, NRIF and NADE	1	80	0.00543441	0.688431	0.688431	3	17	0.00128506	Homo sapiens	RPS27A	R-HSA-204947;R-HSA-205008;R-HSA-205118
R-HSA-198725	Nuclear Events (kinase and transcription factor activation)	1	80	0.00543441	0.688431	0.688431	2	48	0.00362839	Homo sapiens	SGK1	R-HSA-9612501;R-HSA-9612509
R-HSA-199977	ER to Golgi Anterograde Transport	2	164	0.0111405	0.689779	0.689779	7	39	0.00294807	Homo sapiens	ANKRD28;SPTB	R-HSA-6807877;R-HSA-5694421;R-HSA-6809011;R-HSA-6807875;R-HSA-6809010;R-HSA-6809006;R-HSA-6809003
R-HSA-380270	Recruitment of mitotic centrosome proteins and complexes	1	81	0.00550234	0.692953	0.692953	3	3	0.000226775	Homo sapiens	PAFAH1B1	R-HSA-380311;R-HSA-380455;R-HSA-380283
R-HSA-69473	G2/M DNA damage checkpoint	1	81	0.00550234	0.692953	0.692953	3	12	0.000907098	Homo sapiens	PTK2	R-HSA-75028;R-HSA-176116;R-HSA-6799246
R-HSA-5663084	Diseases of carbohydrate metabolism	1	81	0.00550234	0.692953	0.692953	1	44	0.00332603	Homo sapiens	RPS27A	R-HSA-3797226
R-HSA-3858494	Beta-catenin independent WNT signaling	2	166	0.0112764	0.696141	0.696141	2	51	0.00385517	Homo sapiens	PRICKLE1;RPS27A	R-HSA-4608855;R-HSA-4608852
R-HSA-166520	Signaling by NTRKs	2	166	0.0112764	0.696141	0.696141	3	164	0.012397	Homo sapiens	PTPRS;SGK1	R-HSA-9603719;R-HSA-9612501;R-HSA-9612509
R-HSA-162582	Signal Transduction	47	3423	0.232525	0.6974	0.6974	332	2408	0.182024	Homo sapiens	PTPRS;FLT1;PLXND1;EPAS1;HVCN1;DTX1;SLC4A1;LAMC1;PTPRK;PRICKLE1;F11R;ADD2;RGS2;ACVR1C;E2F3;RPS27A;ATP9A;PTPN1;PLEKHG1;TLE1;STRADB;GREB1;ABCC6;SPTB;ESR1;PTK2;DKK2;LPAR5;DHRS9;IL8;LRRC7;PARD3;F2RL1;PDE7B;CENPP;SGK1;S100A8;BMPR1A;PAFAH1B1	R-HSA-9018505;R-HSA-2186785;R-HSA-3769401;R-HSA-4649028;R-HSA-9008267;R-HSA-8931981;R-HSA-9021068;R-HSA-9008271;R-HSA-9008270;R-HSA-9018497;R-HSA-9018499;R-HSA-9008258;R-HSA-380942;R-HSA-3322431;R-HSA-9632412;R-HSA-9018503;R-HSA-3322429;R-HSA-9008285;R-HSA-9603719;R-HSA-9021596;R-HSA-9021072;R-HSA-373791;R-HSA-3640874;R-HSA-9021079;R-HSA-3640872;R-HSA-9021609;R-HSA-1963582;R-HSA-2134532;R-HSA-680…
R-HSA-1222556	ROS and RNS production in phagocytes	1	82	0.00557027	0.697408	0.697408	1	45	0.00340162	Homo sapiens	HVCN1	R-HSA-6788999
R-HSA-6798695	Neutrophil degranulation	6	480	0.0326065	0.700663	0.700663	6	10	0.000755915	Homo sapiens	CFD;PTPRN2;LRRC7;HVCN1;S100A8	R-HSA-6798743;R-HSA-6799350;R-HSA-6800434;R-HSA-6798749;R-HSA-6798748;R-HSA-6800426
R-HSA-380287	Centrosome maturation	1	83	0.0056382	0.7018	0.7018	6	6	0.000453549	Homo sapiens	PAFAH1B1	R-HSA-380311;R-HSA-380455;R-HSA-380294;R-HSA-380272;R-HSA-380303;R-HSA-380283
R-HSA-176408	Regulation of APC/C activators between G1/S and early anaphase	1	83	0.0056382	0.7018	0.7018	2	14	0.00105828	Homo sapiens	RPS27A	R-HSA-174203;R-HSA-174159
R-HSA-8852276	The role of GTSE1 in G2/M progression after G2 checkpoint	1	83	0.0056382	0.7018	0.7018	1	10	0.000755915	Homo sapiens	RPS27A	R-HSA-8852354
R-HSA-1169408	ISG15 antiviral mechanism	1	83	0.0056382	0.7018	0.7018	1	16	0.00120946	Homo sapiens	RPS27A	R-HSA-1169307
R-HSA-917937	Iron uptake and transport	1	83	0.0056382	0.7018	0.7018	1	34	0.00257011	Homo sapiens	RPS27A	R-HSA-5691108
R-HSA-68882	Mitotic Anaphase	3	249	0.0169146	0.703154	0.703154	4	32	0.00241893	Homo sapiens	RPS27A;CENPP;PAFAH1B1	R-HSA-174144;R-HSA-2467809;R-HSA-2467811;R-HSA-174202
R-HSA-2555396	Mitotic Metaphase and Anaphase	3	250	0.0169825	0.705713	0.705713	4	33	0.00249452	Homo sapiens	RPS27A;CENPP;PAFAH1B1	R-HSA-174144;R-HSA-2467809;R-HSA-2467811;R-HSA-174202
R-HSA-8852135	Protein ubiquitination	1	84	0.00570613	0.706128	0.706128	29	32	0.00241893	Homo sapiens	RPS27A	R-HSA-8938829;R-HSA-8865090;R-HSA-8943040;R-HSA-8943041;R-HSA-8865098;R-HSA-8939335;R-HSA-8953946;R-HSA-8943003;R-HSA-8943007;R-HSA-8852127;R-HSA-8938770;R-HSA-8942099;R-HSA-8938773;R-HSA-8942101;R-HSA-8865050;R-HSA-8943080;R-HSA-8852134;R-HSA-8852133;R-HSA-8943083;R-HSA-8852132;R-HSA-8852131;R-HSA-8852130;R-HSA-8852129;R-HSA-8852128;R-HSA-8852136;R-HSA-8939323;R-HSA-8953917;R-HSA-8938815;R-HSA-8…
R-HSA-6781827	Transcription-Coupled Nucleotide Excision Repair (TC-NER)	1	85	0.00577406	0.710393	0.710393	13	17	0.00128506	Homo sapiens	RPS27A	R-HSA-6782211;R-HSA-9684118;R-HSA-6782208;R-HSA-6781867;R-HSA-6782069;R-HSA-6782004;R-HSA-6782227;R-HSA-6782131;R-HSA-6782224;R-HSA-6782141;R-HSA-6782204;R-HSA-6782138;R-HSA-6782234
R-HSA-196807	Nicotinate metabolism	1	85	0.00577406	0.710393	0.710393	1	29	0.00219215	Homo sapiens	CD38	R-HSA-8938076
R-HSA-6807070	PTEN Regulation	2	171	0.0116161	0.711579	0.711579	11	56	0.00423312	Homo sapiens	RPS27A;ATP9A	R-HSA-8944104;R-HSA-6807206;R-HSA-8851011;R-HSA-6807106;R-HSA-8850992;R-HSA-8943728;R-HSA-8948832;R-HSA-6807118;R-HSA-6807134;R-HSA-8943780;R-HSA-8948775
R-HSA-195721	Signaling by WNT	4	332	0.0225528	0.712868	0.712868	30	157	0.0118679	Homo sapiens	TLE1;PRICKLE1;RPS27A;DKK2	R-HSA-3769401;R-HSA-4641159;R-HSA-4649028;R-HSA-3299569;R-HSA-4641231;R-HSA-2130282;R-HSA-4641229;R-HSA-3322431;R-HSA-2130286;R-HSA-3322429;R-HSA-4608855;R-HSA-4608852;R-HSA-4641236;R-HSA-8944349;R-HSA-1504193;R-HSA-4641246;R-HSA-5368586;R-HSA-3640874;R-HSA-3640872;R-HSA-4641253;R-HSA-3361751;R-HSA-1504190;R-HSA-4641260;R-HSA-3640861;R-HSA-5229348;R-HSA-1458875;R-HSA-4641256;R-HSA-4641129;R-HSA-3…
R-HSA-73854	RNA Polymerase I Promoter Clearance	1	87	0.00590992	0.71874	0.71874	1	10	0.000755915	Homo sapiens	PLEKHG1	R-HSA-73736
R-HSA-216083	Integrin cell surface interactions	1	87	0.00590992	0.71874	0.71874	1	55	0.00415753	Homo sapiens	F11R	R-HSA-202718
R-HSA-69202	Cyclin E associated events during G1/S transition	1	88	0.00597785	0.722823	0.722823	2	20	0.00151183	Homo sapiens	RPS27A	R-HSA-187574;R-HSA-187575
R-HSA-5654738	Signaling by FGFR2	1	88	0.00597785	0.722823	0.722823	3	46	0.00347721	Homo sapiens	RPS27A	R-HSA-934604;R-HSA-5654677;R-HSA-1295621
R-HSA-73864	RNA Polymerase I Transcription	1	89	0.00604578	0.726847	0.726847	1	14	0.00105828	Homo sapiens	PLEKHG1	R-HSA-73736
R-HSA-72766	Translation	4	339	0.0230283	0.727972	0.727972	25	99	0.00748356	Homo sapiens	RPL26;RPS27A;GSPT2	R-HSA-1799326;R-HSA-156808;R-HSA-156823;R-HSA-156826;R-HSA-157849;R-HSA-72671;R-HSA-72673;R-HSA-72672;R-HSA-141671;R-HSA-72676;R-HSA-156907;R-HSA-72619;R-HSA-141673;R-HSA-72621;R-HSA-6800138;R-HSA-156915;R-HSA-156912;R-HSA-72691;R-HSA-72697;R-HSA-141691;R-HSA-1799330;R-HSA-156923;R-HSA-1799329;R-HSA-1799335;R-HSA-1799332
R-HSA-69656	Cyclin A:Cdk2-associated events at S phase entry	1	90	0.00611372	0.730813	0.730813	2	19	0.00143624	Homo sapiens	RPS27A	R-HSA-187574;R-HSA-187575
R-HSA-9694635	Translation of structural proteins	1	90	0.00611372	0.730813	0.730813	1	40	0.00302366	Homo sapiens	RPS27A	R-HSA-9694529
R-HSA-453276	Regulation of mitotic cell cycle	1	92	0.00624958	0.738574	0.738574	16	40	0.00302366	Homo sapiens	RPS27A	R-HSA-174144;R-HSA-174058;R-HSA-9686969;R-HSA-174057;R-HSA-174159;R-HSA-174255;R-HSA-174157;R-HSA-174195;R-HSA-174227;R-HSA-174202;R-HSA-174203;R-HSA-174104;R-HSA-174105;R-HSA-179417;R-HSA-188191;R-HSA-179421
R-HSA-174143	APC/C-mediated degradation of cell cycle proteins	1	92	0.00624958	0.738574	0.738574	16	40	0.00302366	Homo sapiens	RPS27A	R-HSA-174144;R-HSA-174058;R-HSA-9686969;R-HSA-174057;R-HSA-174159;R-HSA-174255;R-HSA-174157;R-HSA-174195;R-HSA-174227;R-HSA-174202;R-HSA-174203;R-HSA-174104;R-HSA-174105;R-HSA-179417;R-HSA-188191;R-HSA-179421
R-HSA-5632684	Hedgehog 'on' state	1	92	0.00624958	0.738574	0.738574	5	37	0.00279689	Homo sapiens	RPS27A	R-HSA-5635856;R-HSA-5635868;R-HSA-5635854;R-HSA-5632648;R-HSA-5635864
R-HSA-5673001	RAF/MAP kinase cascade	4	345	0.0234359	0.740444	0.740444	4	75	0.00566936	Homo sapiens	LRRC7;RPS27A;SPTB;PTK2	R-HSA-5674022;R-HSA-5672965;R-HSA-9653514;R-HSA-5658424
R-HSA-69052	Switching of origins to a post-replicative state	1	93	0.00631751	0.742371	0.742371	4	9	0.000680324	Homo sapiens	RPS27A	R-HSA-68946;R-HSA-68948;R-HSA-69015;R-HSA-69016
R-HSA-1168372	Downstream signaling events of B Cell Receptor (BCR)	1	93	0.00631751	0.742371	0.742371	1	15	0.00113387	Homo sapiens	RPS27A	R-HSA-1168643
R-HSA-450531	Regulation of mRNA stability by proteins that bind AU-rich elements	1	93	0.00631751	0.742371	0.742371	1	26	0.00196538	Homo sapiens	RPS27A	R-HSA-450580
R-HSA-1630316	Glycosaminoglycan metabolism	2	182	0.0123633	0.743245	0.743245	2	88	0.00665205	Homo sapiens	HS3ST1;HS6ST3	R-HSA-2076383;R-HSA-2076419
R-HSA-3108232	SUMO E3 ligases SUMOylate target proteins	2	183	0.0124312	0.745971	0.745971	3	131	0.00990249	Homo sapiens	NR5A1;ESR1	R-HSA-4546385;R-HSA-4090408;R-HSA-4546386
R-HSA-975871	MyD88 cascade initiated on plasma membrane	1	94	0.00638544	0.746113	0.746113	10	58	0.00438431	Homo sapiens	RPS27A	R-HSA-936942;R-HSA-936991;R-HSA-936986;R-HSA-937050;R-HSA-5684273;R-HSA-450337;R-HSA-168184;R-HSA-5684250;R-HSA-450346;R-HSA-936960
R-HSA-168142	Toll Like Receptor 10 (TLR10) Cascade	1	94	0.00638544	0.746113	0.746113	10	59	0.0044599	Homo sapiens	RPS27A	R-HSA-936942;R-HSA-936991;R-HSA-936986;R-HSA-937050;R-HSA-5684273;R-HSA-450337;R-HSA-168184;R-HSA-5684250;R-HSA-450346;R-HSA-936960
R-HSA-168176	Toll Like Receptor 5 (TLR5) Cascade	1	94	0.00638544	0.746113	0.746113	10	59	0.0044599	Homo sapiens	RPS27A	R-HSA-936942;R-HSA-936991;R-HSA-936986;R-HSA-937050;R-HSA-5684273;R-HSA-450337;R-HSA-168184;R-HSA-5684250;R-HSA-450346;R-HSA-936960
R-HSA-168898	Toll-like Receptor Cascades	2	185	0.0125671	0.75135	0.75135	32	185	0.0139844	Homo sapiens	RPS27A;S100A8	R-HSA-975118;R-HSA-5432849;R-HSA-5684250;R-HSA-9628444;R-HSA-936960;R-HSA-9014342;R-HSA-168915;R-HSA-936991;R-HSA-847070;R-HSA-936986;R-HSA-937050;R-HSA-5362500;R-HSA-450259;R-HSA-177690;R-HSA-975122;R-HSA-177692;R-HSA-9013974;R-HSA-936942;R-HSA-975147;R-HSA-5684273;R-HSA-450337;R-HSA-450346;R-HSA-9013990;R-HSA-450358;R-HSA-975103;R-HSA-936952;R-HSA-975097;R-HSA-2213017;R-HSA-936951;R-HSA-168184;…
R-HSA-438064	Post NMDA receptor activation events	1	96	0.0065213	0.753435	0.753435	5	39	0.00294807	Homo sapiens	LRRC7	R-HSA-445367;R-HSA-9612085;R-HSA-442732;R-HSA-9618750;R-HSA-442760
R-HSA-168928	DDX58/IFIH1-mediated induction of interferon-alpha/beta	1	96	0.0065213	0.753435	0.753435	5	46	0.00347721	Homo sapiens	RPS27A	R-HSA-990526;R-HSA-936381;R-HSA-936475;R-HSA-936390;R-HSA-918224
R-HSA-5684996	MAPK1/MAPK3 signaling	4	352	0.0239114	0.754446	0.754446	4	82	0.0061985	Homo sapiens	LRRC7;RPS27A;SPTB;PTK2	R-HSA-5674022;R-HSA-5672965;R-HSA-9653514;R-HSA-5658424
R-HSA-199991	Membrane Trafficking	8	666	0.0452415	0.755857	0.755857	33	219	0.0165545	Homo sapiens	ANKRD28;RAB30;SYT1;RPS27A;SPTB;PAFAH1B1	R-HSA-8868230;R-HSA-8849350;R-HSA-5694421;R-HSA-6809006;R-HSA-917700;R-HSA-8868236;R-HSA-8847883;R-HSA-6809003;R-HSA-917696;R-HSA-8847880;R-HSA-8849748;R-HSA-6809011;R-HSA-6809010;R-HSA-8871194;R-HSA-8871193;R-HSA-8868071;R-HSA-8863463;R-HSA-8866279;R-HSA-6807877;R-HSA-8848484;R-HSA-6807875;R-HSA-8867756;R-HSA-8868651;R-HSA-917730;R-HSA-8867754;R-HSA-8868072;R-HSA-8868648;R-HSA-8868661;R-HSA-8868…
R-HSA-380320	Recruitment of NuMA to mitotic centrosomes	1	97	0.00658923	0.757016	0.757016	2	2	0.000151183	Homo sapiens	PAFAH1B1	R-HSA-380316;R-HSA-380508
R-HSA-109581	Apoptosis	2	189	0.0128388	0.761816	0.761816	3	141	0.0106584	Homo sapiens	RPS27A;PTK2	R-HSA-211715;R-HSA-201634;R-HSA-211734
R-HSA-5620912	Anchoring of the basal body to the plasma membrane	1	99	0.00672509	0.764025	0.764025	8	9	0.000680324	Homo sapiens	PAFAH1B1	R-HSA-5626228;R-HSA-5626227;R-HSA-5626220;R-HSA-5626223;R-HSA-5626681;R-HSA-5617816;R-HSA-5626699;R-HSA-5638009
R-HSA-2990846	SUMOylation	2	192	0.0130426	0.769415	0.769415	3	140	0.0105828	Homo sapiens	NR5A1;ESR1	R-HSA-4546385;R-HSA-4090408;R-HSA-4546386
R-HSA-975138	TRAF6 mediated induction of NFkB and MAP kinases upon TLR7/8 or 9 activation	1	101	0.00686095	0.770833	0.770833	10	48	0.00362839	Homo sapiens	RPS27A	R-HSA-450358;R-HSA-975103;R-HSA-975147;R-HSA-5684273;R-HSA-450337;R-HSA-975097;R-HSA-168184;R-HSA-5684250;R-HSA-975122;R-HSA-450346
R-HSA-2682334	EPH-Ephrin signaling	1	101	0.00686095	0.770833	0.770833	4	56	0.00423312	Homo sapiens	PTK2	R-HSA-3928588;R-HSA-3928610;R-HSA-3928592;R-HSA-3928598
R-HSA-2029480	Fcgamma receptor (FCGR) dependent phagocytosis	2	193	0.0131105	0.7719	0.7719	5	42	0.00317484	Homo sapiens	PTK2;ADD2	R-HSA-2197698;R-HSA-2029466;R-HSA-442592;R-HSA-2197691;R-HSA-2197690
R-HSA-109582	Hemostasis	10	831	0.05645	0.772209	0.772209	15	333	0.025172	Homo sapiens	CFD;PTPN1;HBE1;MRVI1;HBD;F11R;PDE9A;PTK2	R-HSA-354087;R-HSA-372705;R-HSA-202726;R-HSA-481007;R-HSA-354124;R-HSA-418442;R-HSA-377643;R-HSA-372693;R-HSA-354165;R-HSA-1008220;R-HSA-354066;R-HSA-354073;R-HSA-372697;R-HSA-202718;R-HSA-418456
R-HSA-168164	Toll Like Receptor 3 (TLR3) Cascade	1	102	0.00692888	0.774163	0.774163	13	61	0.00461108	Homo sapiens	RPS27A	R-HSA-5684273;R-HSA-450337;R-HSA-5684250;R-HSA-450346;R-HSA-9628444;R-HSA-9013990;R-HSA-9014342;R-HSA-847070;R-HSA-450259;R-HSA-177690;R-HSA-168184;R-HSA-177692;R-HSA-9013974
R-HSA-975155	MyD88 dependent cascade initiated on endosome	1	102	0.00692888	0.774163	0.774163	11	63	0.00476226	Homo sapiens	RPS27A	R-HSA-450358;R-HSA-975118;R-HSA-975103;R-HSA-975147;R-HSA-5684273;R-HSA-450337;R-HSA-975097;R-HSA-168184;R-HSA-5684250;R-HSA-975122;R-HSA-450346
R-HSA-168181	Toll Like Receptor 7/8 (TLR7/8) Cascade	1	104	0.00706474	0.780679	0.780679	11	66	0.00498904	Homo sapiens	RPS27A	R-HSA-450358;R-HSA-975118;R-HSA-975103;R-HSA-975147;R-HSA-5684273;R-HSA-450337;R-HSA-975097;R-HSA-168184;R-HSA-5684250;R-HSA-975122;R-HSA-450346
R-HSA-5668541	TNFR2 non-canonical NF-kB pathway	1	104	0.00706474	0.780679	0.780679	5	43	0.00325043	Homo sapiens	RPS27A	R-HSA-5668454;R-HSA-5668534;R-HSA-5607731;R-HSA-5607725;R-HSA-5668414
R-HSA-400253	Circadian Clock	1	104	0.00706474	0.780679	0.780679	2	59	0.0044599	Homo sapiens	RPS27A	R-HSA-400282;R-HSA-400267
R-HSA-416476	G alpha (q) signalling events	3	283	0.0192242	0.780959	0.780959	7	35	0.0026457	Homo sapiens	RGS2;LPAR5;F2RL1	R-HSA-418582;R-HSA-8982025;R-HSA-749448;R-HSA-8982026;R-HSA-749452;R-HSA-8982017;R-HSA-379048
R-HSA-8939236	RUNX1 regulates transcription of genes involved in differentiation of HSCs	1	106	0.0072006	0.787008	0.787008	2	15	0.00113387	Homo sapiens	RPS27A	R-HSA-8956684;R-HSA-8957265
R-HSA-5687128	MAPK6/MAPK4 signaling	1	106	0.0072006	0.787008	0.787008	2	40	0.00302366	Homo sapiens	RPS27A	R-HSA-5687112;R-HSA-5687081
R-HSA-6807878	COPI-mediated anterograde transport	1	107	0.00726853	0.790105	0.790105	6	12	0.000907098	Homo sapiens	SPTB	R-HSA-6807877;R-HSA-6809011;R-HSA-6807875;R-HSA-6809010;R-HSA-6809006;R-HSA-6809003
R-HSA-937061	TRIF(TICAM1)-mediated TLR4 signaling	1	107	0.00726853	0.790105	0.790105	13	58	0.00438431	Homo sapiens	RPS27A	R-HSA-5684273;R-HSA-450337;R-HSA-5684250;R-HSA-450346;R-HSA-450358;R-HSA-168915;R-HSA-5362500;R-HSA-936952;R-HSA-2213017;R-HSA-936951;R-HSA-168184;R-HSA-937075;R-HSA-936947
R-HSA-166166	MyD88-independent TLR4 cascade	1	107	0.00726853	0.790105	0.790105	13	60	0.00453549	Homo sapiens	RPS27A	R-HSA-5684273;R-HSA-450337;R-HSA-5684250;R-HSA-450346;R-HSA-450358;R-HSA-168915;R-HSA-5362500;R-HSA-936952;R-HSA-2213017;R-HSA-936951;R-HSA-168184;R-HSA-937075;R-HSA-936947
R-HSA-168138	Toll Like Receptor 9 (TLR9) Cascade	1	107	0.00726853	0.790105	0.790105	11	68	0.00514022	Homo sapiens	RPS27A	R-HSA-450358;R-HSA-975118;R-HSA-975103;R-HSA-975147;R-HSA-5684273;R-HSA-450337;R-HSA-975097;R-HSA-168184;R-HSA-5684250;R-HSA-975122;R-HSA-450346
R-HSA-190236	Signaling by FGFR	1	107	0.00726853	0.790105	0.790105	6	142	0.010734	Homo sapiens	RPS27A	R-HSA-5654679;R-HSA-934604;R-HSA-5654677;R-HSA-5654672;R-HSA-1295621;R-HSA-5654684
R-HSA-8957275	Post-translational protein phosphorylation	1	109	0.00740439	0.796163	0.796163	1	1	7.55915e-05	Homo sapiens	LAMC1	R-HSA-8952289
R-HSA-193704	p75 NTR receptor-mediated signalling	1	109	0.00740439	0.796163	0.796163	5	50	0.00377958	Homo sapiens	RPS27A	R-HSA-204947;R-HSA-209536;R-HSA-205008;R-HSA-209566;R-HSA-205118
R-HSA-3214847	HATs acetylate histones	1	110	0.00747232	0.799127	0.799127	1	15	0.00113387	Homo sapiens	PLEKHG1	R-HSA-3301237
R-HSA-9614085	FOXO-mediated transcription	1	110	0.00747232	0.799127	0.799127	1	85	0.00642528	Homo sapiens	PLEKHG1	R-HSA-9620515
R-HSA-2262752	Cellular responses to stress	8	700	0.0475511	0.801795	0.801795	33	230	0.017386	Homo sapiens	IL8;EPAS1;E2F2;E2F3;RPL26;RPS27A	R-HSA-3790137;R-HSA-1235035;R-HSA-3240765;R-HSA-3788724;R-HSA-1235037;R-HSA-3240766;R-HSA-8932184;R-HSA-1234179;R-HSA-1234183;R-HSA-9633742;R-HSA-1234163;R-HSA-3240787;R-HSA-9633008;R-HSA-1234161;R-HSA-1234166;R-HSA-1234167;R-HSA-3209109;R-HSA-1234164;R-HSA-3857308;R-HSA-6804879;R-HSA-1234171;R-HSA-1234169;R-HSA-1235070;R-HSA-1234175;R-HSA-1234172;R-HSA-3788745;R-HSA-3209096;R-HSA-3240777;R-HSA-1…
R-HSA-9020702	Interleukin-1 signaling	1	111	0.00754025	0.802047	0.802047	9	47	0.0035528	Homo sapiens	RPS27A	R-HSA-209063;R-HSA-209061;R-HSA-5684273;R-HSA-8948063;R-HSA-8948015;R-HSA-168184;R-HSA-446877;R-HSA-5684250;R-HSA-451418
R-HSA-166058	MyD88:MAL(TIRAP) cascade initiated on plasma membrane	1	111	0.00754025	0.802047	0.802047	10	64	0.00483786	Homo sapiens	RPS27A	R-HSA-936942;R-HSA-936991;R-HSA-936986;R-HSA-937050;R-HSA-5684273;R-HSA-450337;R-HSA-168184;R-HSA-5684250;R-HSA-450346;R-HSA-936960
R-HSA-168188	Toll Like Receptor TLR6:TLR2 Cascade	1	111	0.00754025	0.802047	0.802047	10	66	0.00498904	Homo sapiens	RPS27A	R-HSA-936942;R-HSA-936991;R-HSA-936986;R-HSA-937050;R-HSA-5684273;R-HSA-450337;R-HSA-168184;R-HSA-5684250;R-HSA-450346;R-HSA-936960
R-HSA-157579	Telomere Maintenance	1	111	0.00754025	0.802047	0.802047	2	34	0.00257011	Homo sapiens	ANKRD28	R-HSA-163096;R-HSA-9686524
R-HSA-5689880	Ub-specific processing proteases	2	206	0.0139936	0.802151	0.802151	36	40	0.00302366	Homo sapiens	ABCC6;RPS27A	R-HSA-5696534;R-HSA-870479;R-HSA-5690196;R-HSA-6782628;R-HSA-6782820;R-HSA-5696914;R-HSA-5689950;R-HSA-936390;R-HSA-5696605;R-HSA-5696600;R-HSA-6781814;R-HSA-5696960;R-HSA-8869456;R-HSA-5696968;R-HSA-3640872;R-HSA-5696564;R-HSA-5689972;R-HSA-5689973;R-HSA-6781764;R-HSA-5696947;R-HSA-5696627;R-HSA-5696945;R-HSA-5697009;R-HSA-5696958;R-HSA-870437;R-HSA-6781897;R-HSA-6783177;R-HSA-8862184;R-HSA-5696…
R-HSA-76002	Platelet activation, signaling and aggregation	3	296	0.0201073	0.805939	0.805939	10	115	0.00869302	Homo sapiens	CFD;PTPN1;PTK2	R-HSA-372693;R-HSA-354165;R-HSA-354087;R-HSA-372705;R-HSA-354066;R-HSA-481007;R-HSA-354124;R-HSA-354073;R-HSA-372697;R-HSA-377643
R-HSA-442755	Activation of NMDA receptors and postsynaptic events	1	114	0.00774404	0.810558	0.810558	12	71	0.005367	Homo sapiens	LRRC7	R-HSA-445367;R-HSA-432164;R-HSA-438037;R-HSA-432162;R-HSA-9612085;R-HSA-442732;R-HSA-432172;R-HSA-9611368;R-HSA-9614185;R-HSA-9618750;R-HSA-9617326;R-HSA-442760
R-HSA-168179	Toll Like Receptor TLR1:TLR2 Cascade	1	114	0.00774404	0.810558	0.810558	10	66	0.00498904	Homo sapiens	RPS27A	R-HSA-936942;R-HSA-936991;R-HSA-936986;R-HSA-937050;R-HSA-5684273;R-HSA-450337;R-HSA-168184;R-HSA-5684250;R-HSA-450346;R-HSA-936960
R-HSA-181438	Toll Like Receptor 2 (TLR2) Cascade	1	114	0.00774404	0.810558	0.810558	10	68	0.00514022	Homo sapiens	RPS27A	R-HSA-936942;R-HSA-936991;R-HSA-936986;R-HSA-937050;R-HSA-5684273;R-HSA-450337;R-HSA-168184;R-HSA-5684250;R-HSA-450346;R-HSA-936960
R-HSA-68877	Mitotic Prometaphase	2	211	0.0143333	0.812808	0.812808	8	20	0.00151183	Homo sapiens	CENPP;PAFAH1B1	R-HSA-9648114;R-HSA-2484822;R-HSA-375302;R-HSA-380316;R-HSA-380508;R-HSA-1638803;R-HSA-2468287;R-HSA-1638821
R-HSA-69275	G2/M Transition	2	212	0.0144012	0.814878	0.814878	18	78	0.00589614	Homo sapiens	RPS27A;PAFAH1B1	R-HSA-3000335;R-HSA-380455;R-HSA-380294;R-HSA-8854051;R-HSA-8852354;R-HSA-380303;R-HSA-8853419;R-HSA-8854071;R-HSA-380311;R-HSA-3000319;R-HSA-380272;R-HSA-8853405;R-HSA-2574845;R-HSA-8854044;R-HSA-3000310;R-HSA-8854041;R-HSA-380283;R-HSA-2574840
R-HSA-6785807	Interleukin-4 and Interleukin-13 signaling	2	216	0.0146729	0.822953	0.822953	1	47	0.0035528	Homo sapiens	IL8	R-HSA-6789524
R-HSA-8953897	Cellular responses to external stimuli	8	718	0.0487739	0.823356	0.823356	33	261	0.0197294	Homo sapiens	IL8;EPAS1;E2F2;E2F3;RPL26;RPS27A	R-HSA-3790137;R-HSA-1235035;R-HSA-3240765;R-HSA-3788724;R-HSA-1235037;R-HSA-3240766;R-HSA-8932184;R-HSA-1234179;R-HSA-1234183;R-HSA-9633742;R-HSA-1234163;R-HSA-3240787;R-HSA-9633008;R-HSA-1234161;R-HSA-1234166;R-HSA-1234167;R-HSA-3209109;R-HSA-1234164;R-HSA-3857308;R-HSA-6804879;R-HSA-1234171;R-HSA-1234169;R-HSA-1235070;R-HSA-1234175;R-HSA-1234172;R-HSA-3788745;R-HSA-3209096;R-HSA-3240777;R-HSA-1…
R-HSA-5607764	CLEC7A (Dectin-1) signaling	1	120	0.00815162	0.826503	0.826503	6	45	0.00340162	Homo sapiens	RPS27A	R-HSA-5607728;R-HSA-202534;R-HSA-5607731;R-HSA-5607725;R-HSA-5607757;R-HSA-5607756
R-HSA-166663	Initial triggering of complement	1	120	0.00815162	0.826503	0.826503	2	21	0.00158742	Homo sapiens	CFD	R-HSA-183122;R-HSA-173745
R-HSA-5357801	Programmed Cell Death	2	218	0.0148088	0.826872	0.826872	6	175	0.0132285	Homo sapiens	RPS27A;PTK2	R-HSA-211715;R-HSA-201634;R-HSA-211734;R-HSA-5675470;R-HSA-9686920;R-HSA-9688831
R-HSA-948021	Transport to the Golgi and subsequent modification	2	219	0.0148767	0.828802	0.828802	7	60	0.00453549	Homo sapiens	ANKRD28;SPTB	R-HSA-6807877;R-HSA-5694421;R-HSA-6809011;R-HSA-6807875;R-HSA-6809010;R-HSA-6809006;R-HSA-6809003
R-HSA-1474165	Reproduction	1	123	0.00835541	0.833967	0.833967	1	24	0.0018142	Homo sapiens	HVCN1	R-HSA-2534378
R-HSA-6803157	Antimicrobial peptides	1	123	0.00835541	0.833967	0.833967	2	58	0.00438431	Homo sapiens	S100A8	R-HSA-6798528;R-HSA-6798474
R-HSA-202424	Downstream TCR signaling	1	124	0.00842334	0.836383	0.836383	3	24	0.0018142	Homo sapiens	RPS27A	R-HSA-5607728;R-HSA-202534;R-HSA-202453
R-HSA-5610787	Hedgehog 'off' state	1	124	0.00842334	0.836383	0.836383	3	32	0.00241893	Homo sapiens	RPS27A	R-HSA-5610742;R-HSA-5610745;R-HSA-5610746
R-HSA-913531	Interferon Signaling	4	401	0.02724	0.836682	0.836682	10	69	0.00521581	Homo sapiens	PTPN1;RNASEL;RPS27A	R-HSA-997311;R-HSA-877308;R-HSA-5223305;R-HSA-8985201;R-HSA-9009936;R-HSA-1015702;R-HSA-1169307;R-HSA-8985123;R-HSA-9009941;R-HSA-1015699
R-HSA-397014	Muscle contraction	2	224	0.0152164	0.838165	0.838165	2	42	0.00317484	Homo sapiens	PLEKHG1;TRPC1	R-HSA-2089943;R-HSA-2032800
R-HSA-5683057	MAPK family signaling cascades	4	403	0.0273759	0.839488	0.839488	6	122	0.00922216	Homo sapiens	LRRC7;RPS27A;SPTB;PTK2	R-HSA-5674022;R-HSA-5672965;R-HSA-9653514;R-HSA-5687112;R-HSA-5658424;R-HSA-5687081
R-HSA-381426	Regulation of Insulin-like Growth Factor (IGF) transport and uptake by Insulin-like Growth Factor Binding Proteins (IGFBPs)	1	127	0.00862713	0.843424	0.843424	1	14	0.00105828	Homo sapiens	LAMC1	R-HSA-8952289
R-HSA-1592230	Mitochondrial biogenesis	1	127	0.00862713	0.843424	0.843424	1	36	0.00272129	Homo sapiens	ATP5PD	R-HSA-8949580
R-HSA-71291	Metabolism of amino acids and derivatives	7	661	0.0449018	0.849255	0.849255	10	285	0.0215436	Homo sapiens	HDC;ODC1;SARDH;RPL26;RPS27A;GLUL	R-HSA-353125;R-HSA-350567;R-HSA-2408529;R-HSA-70692;R-HSA-350578;R-HSA-977301;R-HSA-350600;R-HSA-6797913;R-HSA-5333615;R-HSA-70606
R-HSA-112314	Neurotransmitter receptors and postsynaptic signal transmission	2	232	0.0157598	0.852189	0.852189	14	109	0.00823947	Homo sapiens	KCNJ6;LRRC7	R-HSA-432164;R-HSA-432162;R-HSA-9612085;R-HSA-442732;R-HSA-432172;R-HSA-9618750;R-HSA-442760;R-HSA-445367;R-HSA-438037;R-HSA-1013020;R-HSA-9611368;R-HSA-9614185;R-HSA-1013012;R-HSA-9617326
R-HSA-4420097	VEGFA-VEGFR2 Pathway	1	133	0.00903471	0.856614	0.856614	17	79	0.00597173	Homo sapiens	PTK2	R-HSA-5218830;R-HSA-5218828;R-HSA-5218826;R-HSA-5218855;R-HSA-5218822;R-HSA-5218820;R-HSA-5218851;R-HSA-4420083;R-HSA-5218811;R-HSA-5218809;R-HSA-5218839;R-HSA-5218838;R-HSA-5218645;R-HSA-3928647;R-HSA-5218643;R-HSA-5218642;R-HSA-5218640
R-HSA-69239	Synthesis of DNA	1	133	0.00903471	0.856614	0.856614	4	26	0.00196538	Homo sapiens	RPS27A	R-HSA-68946;R-HSA-68948;R-HSA-69015;R-HSA-69016
R-HSA-9635486	Infection with Mycobacterium tuberculosis	1	135	0.00917057	0.86076	0.86076	2	73	0.00551818	Homo sapiens	RPS27A	R-HSA-9636439;R-HSA-9636461
R-HSA-114608	Platelet degranulation	1	137	0.00930643	0.864787	0.864787	1	11	0.000831507	Homo sapiens	CFD	R-HSA-481007
R-HSA-8951664	Neddylation	2	241	0.0163712	0.866642	0.866642	3	31	0.00234334	Homo sapiens	EPAS1;RPS27A	R-HSA-8956106;R-HSA-8956026;R-HSA-8956103
R-HSA-6809371	Formation of the cornified envelope	1	138	0.00937436	0.866756	0.866756	2	27	0.00204097	Homo sapiens	ST14	R-HSA-8849797;R-HSA-8849826
R-HSA-212165	Epigenetic regulation of gene expression	1	139	0.00944229	0.868697	0.868697	2	34	0.00257011	Homo sapiens	PLEKHG1	R-HSA-5250930;R-HSA-5250938
R-HSA-977606	Regulation of Complement cascade	1	139	0.00944229	0.868697	0.868697	2	42	0.00317484	Homo sapiens	CR2	R-HSA-8853252;R-HSA-8852874
R-HSA-187037	Signaling by NTRK1 (TRKA)	1	143	0.00971401	0.876184	0.876184	2	102	0.00771033	Homo sapiens	SGK1	R-HSA-9612501;R-HSA-9612509
R-HSA-9678108	SARS-CoV-1 Infection	1	143	0.00971401	0.876184	0.876184	1	113	0.00854184	Homo sapiens	RPS27A	R-HSA-9683679
R-HSA-166016	Toll Like Receptor 4 (TLR4) Cascade	1	144	0.00978194	0.877989	0.877989	18	95	0.00718119	Homo sapiens	RPS27A	R-HSA-936942;R-HSA-5684273;R-HSA-450337;R-HSA-5684250;R-HSA-450346;R-HSA-936960;R-HSA-450358;R-HSA-168915;R-HSA-936991;R-HSA-936986;R-HSA-937050;R-HSA-5362500;R-HSA-936952;R-HSA-2213017;R-HSA-936951;R-HSA-168184;R-HSA-937075;R-HSA-936947
R-HSA-76005	Response to elevated platelet cytosolic Ca2+	1	144	0.00978194	0.877989	0.877989	1	14	0.00105828	Homo sapiens	CFD	R-HSA-481007
R-HSA-9694516	SARS-CoV-2 Infection	1	144	0.00978194	0.877989	0.877989	1	116	0.00876861	Homo sapiens	RPS27A	R-HSA-9694529
R-HSA-202403	TCR signaling	1	147	0.00998573	0.883246	0.883246	3	52	0.00393076	Homo sapiens	RPS27A	R-HSA-5607728;R-HSA-202534;R-HSA-202453
R-HSA-8856688	Golgi-to-ER retrograde transport	1	148	0.0100537	0.884948	0.884948	2	18	0.00136065	Homo sapiens	PAFAH1B1	R-HSA-8849350;R-HSA-8848484
R-HSA-163200	Respiratory electron transport, ATP synthesis by chemiosmotic coupling, and heat production by uncoupling proteins.	1	150	0.0101895	0.888278	0.888278	3	31	0.00234334	Homo sapiens	ATP5PD	R-HSA-164834;R-HSA-164832;R-HSA-164840
R-HSA-162909	Host Interactions of HIV factors	1	150	0.0101895	0.888278	0.888278	4	54	0.00408194	Homo sapiens	RPS27A	R-HSA-180597;R-HSA-180603;R-HSA-180540;R-HSA-180573
R-HSA-69206	G1/S Transition	1	150	0.0101895	0.888278	0.888278	2	61	0.00461108	Homo sapiens	RPS27A	R-HSA-187574;R-HSA-187575
R-HSA-2980736	Peptide hormone metabolism	1	152	0.0103254	0.891512	0.891512	1	63	0.00476226	Homo sapiens	ERO1LB	R-HSA-264997
R-HSA-73887	Death Receptor Signalling	1	158	0.010733	0.900666	0.900666	8	93	0.00703001	Homo sapiens	RPS27A	R-HSA-204947;R-HSA-5693108;R-HSA-209536;R-HSA-205008;R-HSA-5357845;R-HSA-5357757;R-HSA-209566;R-HSA-205118
R-HSA-382551	Transport of small molecules	10	967	0.0656885	0.901115	0.901115	20	441	0.0333359	Homo sapiens	TRPC1;ABCC6;ANO9;SLC4A1;HBD;RPS27A;SGK1;ATP9A;ADD2	R-HSA-1247665;R-HSA-8866851;R-HSA-2682349;R-HSA-1247668;R-HSA-947591;R-HSA-8866542;R-HSA-3295579;R-HSA-5226979;R-HSA-425482;R-HSA-2684901;R-HSA-8866551;R-HSA-5691108;R-HSA-1454916;R-HSA-383190;R-HSA-8866546;R-HSA-5678863;R-HSA-1237038;R-HSA-939763;R-HSA-8866553;R-HSA-1237325
R-HSA-425393	Transport of inorganic cations/anions and amino acids/oligopeptides	1	164	0.0111405	0.909051	0.909051	1	75	0.00566936	Homo sapiens	SLC4A1	R-HSA-425482
R-HSA-446652	Interleukin-1 family signaling	1	165	0.0112085	0.910378	0.910378	9	80	0.00604732	Homo sapiens	RPS27A	R-HSA-209063;R-HSA-209061;R-HSA-5684273;R-HSA-8948063;R-HSA-8948015;R-HSA-168184;R-HSA-446877;R-HSA-5684250;R-HSA-451418
R-HSA-1236974	ER-Phagosome pathway	1	165	0.0112085	0.910378	0.910378	1	10	0.000755915	Homo sapiens	RPS27A	R-HSA-1236935
R-HSA-162599	Late Phase of HIV Life Cycle	1	165	0.0112085	0.910378	0.910378	6	78	0.00589614	Homo sapiens	RPS27A	R-HSA-184323;R-HSA-3149434;R-HSA-3159227;R-HSA-3139027;R-HSA-3149454;R-HSA-184269
R-HSA-1640170	Cell Cycle	7	734	0.0498607	0.912371	0.912371	77	449	0.0339406	Homo sapiens	ANKRD28;E2F2;E2F3;RPS27A;CENPP;PTK2;PAFAH1B1	R-HSA-75010;R-HSA-375302;R-HSA-380294;R-HSA-606349;R-HSA-8852354;R-HSA-1638803;R-HSA-380303;R-HSA-264458;R-HSA-174227;R-HSA-380311;R-HSA-6804724;R-HSA-75028;R-HSA-69015;R-HSA-1363331;R-HSA-69016;R-HSA-380316;R-HSA-2468287;R-HSA-174104;R-HSA-8853405;R-HSA-163096;R-HSA-174105;R-HSA-8854044;R-HSA-188191;R-HSA-8854041;R-HSA-3000335;R-HSA-380455;R-HSA-187937;R-HSA-8854051;R-HSA-9018017;R-HSA-9686969;R…
R-HSA-5358351	Signaling by Hedgehog	1	168	0.0114123	0.914246	0.914246	10	82	0.0061985	Homo sapiens	RPS27A	R-HSA-5362448;R-HSA-5610742;R-HSA-5635856;R-HSA-5635868;R-HSA-5635854;R-HSA-5610745;R-HSA-5362412;R-HSA-5632648;R-HSA-5635864;R-HSA-5610746
R-HSA-2187338	Visual phototransduction	1	169	0.0114802	0.915497	0.915497	1	92	0.00695442	Homo sapiens	DHRS9	R-HSA-2454081
R-HSA-5653656	Vesicle-mediated transport	8	825	0.0560424	0.916381	0.916381	33	252	0.0190491	Homo sapiens	ANKRD28;RAB30;SYT1;RPS27A;SPTB;PAFAH1B1	R-HSA-8868230;R-HSA-8849350;R-HSA-5694421;R-HSA-6809006;R-HSA-917700;R-HSA-8868236;R-HSA-8847883;R-HSA-6809003;R-HSA-917696;R-HSA-8847880;R-HSA-8849748;R-HSA-6809011;R-HSA-6809010;R-HSA-8871194;R-HSA-8871193;R-HSA-8868071;R-HSA-8863463;R-HSA-8866279;R-HSA-6807877;R-HSA-8848484;R-HSA-6807875;R-HSA-8867756;R-HSA-8868651;R-HSA-917730;R-HSA-8867754;R-HSA-8868072;R-HSA-8868648;R-HSA-8868661;R-HSA-8868…
R-HSA-373076	Class A/1 (Rhodopsin-like receptors)	4	475	0.0322668	0.916632	0.916632	6	158	0.0119435	Homo sapiens	TLE1;IL8;LPAR5;F2RL1	R-HSA-373813;R-HSA-389463;R-HSA-374207;R-HSA-373791;R-HSA-419389;R-HSA-374251
R-HSA-9609507	Protein localization	1	170	0.0115481	0.916731	0.916731	12	53	0.00400635	Homo sapiens	RPS27A	R-HSA-8953946;R-HSA-9033499;R-HSA-9033485;R-HSA-9033533;R-HSA-9033516;R-HSA-8953917;R-HSA-9033505;R-HSA-9033491;R-HSA-9033509;R-HSA-9033527;R-HSA-9033478;R-HSA-9033526
R-HSA-2871837	FCERI mediated NF-kB activation	1	175	0.0118878	0.922635	0.922635	3	19	0.00143624	Homo sapiens	RPS27A	R-HSA-2730904;R-HSA-5607728;R-HSA-202534
R-HSA-69242	S Phase	1	180	0.0122274	0.928123	0.928123	8	54	0.00408194	Homo sapiens	RPS27A	R-HSA-75825;R-HSA-75824;R-HSA-68946;R-HSA-187574;R-HSA-68948;R-HSA-187575;R-HSA-69015;R-HSA-69016
R-HSA-162587	HIV Life Cycle	1	182	0.0123633	0.930208	0.930208	6	117	0.00884421	Homo sapiens	RPS27A	R-HSA-184323;R-HSA-3149434;R-HSA-3159227;R-HSA-3139027;R-HSA-3149454;R-HSA-184269
R-HSA-5619102	SLC transporter disorders	1	185	0.0125671	0.933223	0.933223	1	65	0.00491345	Homo sapiens	SLC4A1	R-HSA-5656248
R-HSA-1236975	Antigen processing-Cross presentation	1	187	0.0127029	0.935161	0.935161	1	23	0.0017386	Homo sapiens	RPS27A	R-HSA-1236935
R-HSA-69278	Cell Cycle, Mitotic	5	596	0.0404864	0.936426	0.936426	56	350	0.026457	Homo sapiens	E2F2;E2F3;RPS27A;CENPP;PAFAH1B1	R-HSA-375302;R-HSA-380294;R-HSA-8852354;R-HSA-1638803;R-HSA-380303;R-HSA-174227;R-HSA-380311;R-HSA-69015;R-HSA-1363331;R-HSA-69016;R-HSA-380316;R-HSA-2468287;R-HSA-174104;R-HSA-8853405;R-HSA-174105;R-HSA-8854044;R-HSA-188191;R-HSA-8854041;R-HSA-3000335;R-HSA-380455;R-HSA-187937;R-HSA-8854051;R-HSA-9018017;R-HSA-9686969;R-HSA-8853419;R-HSA-174255;R-HSA-75825;R-HSA-8854071;R-HSA-75824;R-HSA-187574;…
R-HSA-68886	M Phase	3	416	0.0282589	0.942586	0.942586	12	91	0.00687883	Homo sapiens	RPS27A;CENPP;PAFAH1B1	R-HSA-9648114;R-HSA-174144;R-HSA-2484822;R-HSA-375302;R-HSA-2467809;R-HSA-2467811;R-HSA-174202;R-HSA-380316;R-HSA-380508;R-HSA-1638803;R-HSA-2468287;R-HSA-1638821
R-HSA-446203	Asparagine N-linked glycosylation	3	421	0.0285986	0.945604	0.945604	11	144	0.0108852	Homo sapiens	ANKRD28;RPS27A;SPTB	R-HSA-1022127;R-HSA-6807877;R-HSA-5694421;R-HSA-8853379;R-HSA-6809011;R-HSA-6807875;R-HSA-8850594;R-HSA-6809010;R-HSA-6809006;R-HSA-6809003;R-HSA-8867288
R-HSA-3781865	Diseases of glycosylation	1	202	0.0137219	0.948016	0.948016	1	77	0.00582055	Homo sapiens	LARGE	R-HSA-6785668
R-HSA-212436	Generic Transcription Pathway	16	1554	0.105563	0.9485	0.9485	84	824	0.0622874	Homo sapiens	BLK;ZNF254;ZNF496;NR5A1;PTPN1;PLEKHG1;ZNF208;ZNF425;SGK1;RPS27A;ESR1;PTK2	R-HSA-2186785;R-HSA-8937097;R-HSA-8956684;R-HSA-2032794;R-HSA-8931981;R-HSA-212356;R-HSA-8939904;R-HSA-8878220;R-HSA-8864395;R-HSA-3215295;R-HSA-1980047;R-HSA-8937369;R-HSA-8939801;R-HSA-6804724;R-HSA-382096;R-HSA-9009308;R-HSA-8878237;R-HSA-8936979;R-HSA-8936616;R-HSA-5689972;R-HSA-6795460;R-HSA-8878243;R-HSA-8936621;R-HSA-9022764;R-HSA-870437;R-HSA-8936481;R-HSA-6804942;R-HSA-8936995;R-HSA-2186…
R-HSA-5621481	C-type lectin receptors (CLRs)	1	203	0.0137898	0.948777	0.948777	6	68	0.00514022	Homo sapiens	RPS27A	R-HSA-5607728;R-HSA-202534;R-HSA-5607731;R-HSA-5607725;R-HSA-5607757;R-HSA-5607756
R-HSA-1483257	Phospholipid metabolism	2	325	0.0220773	0.950918	0.950918	3	218	0.0164789	Homo sapiens	PNPLA7;PI4KB	R-HSA-1676152;R-HSA-1675883;R-HSA-8847912
R-HSA-5617833	Cilium Assembly	1	208	0.0141295	0.952417	0.952417	8	50	0.00377958	Homo sapiens	PAFAH1B1	R-HSA-5626228;R-HSA-5626227;R-HSA-5626220;R-HSA-5626223;R-HSA-5626681;R-HSA-5617816;R-HSA-5626699;R-HSA-5638009
R-HSA-1852241	Organelle biogenesis and maintenance	2	335	0.0227566	0.956596	0.956596	9	86	0.00650087	Homo sapiens	ATP5PD;PAFAH1B1	R-HSA-5626228;R-HSA-8949580;R-HSA-5626227;R-HSA-5626220;R-HSA-5626223;R-HSA-5626681;R-HSA-5617816;R-HSA-5626699;R-HSA-5638009
R-HSA-449147	Signaling by Interleukins	5	647	0.0439508	0.960443	0.960443	23	493	0.0372666	Homo sapiens	IL8;BLNK;IFNLR1;RPS27A	R-HSA-8986985;R-HSA-209063;R-HSA-209061;R-HSA-5684273;R-HSA-8948015;R-HSA-450337;R-HSA-6784160;R-HSA-8987105;R-HSA-8987040;R-HSA-8987266;R-HSA-8987202;R-HSA-5684250;R-HSA-450346;R-HSA-8987033;R-HSA-448661;R-HSA-6789524;R-HSA-8948063;R-HSA-8987120;R-HSA-912724;R-HSA-168184;R-HSA-446877;R-HSA-451418;R-HSA-912627
R-HSA-71387	Metabolism of carbohydrates	3	456	0.0309762	0.962953	0.962953	4	243	0.0183687	Homo sapiens	RPS27A;HS3ST1;HS6ST3	R-HSA-2076383;R-HSA-3781009;R-HSA-3780995;R-HSA-2076419
R-HSA-6805567	Keratinization	1	226	0.0153522	0.963515	0.963515	2	34	0.00257011	Homo sapiens	ST14	R-HSA-8849797;R-HSA-8849826
R-HSA-418594	G alpha (i) signalling events	4	565	0.0383805	0.965827	0.965827	4	165	0.0124726	Homo sapiens	TLE1;DHRS9;IL8;LPAR5	R-HSA-2454081;R-HSA-749454;R-HSA-749456;R-HSA-380073
R-HSA-1428517	The citric acid (TCA) cycle and respiratory electron transport	1	233	0.0158277	0.967098	0.967098	3	67	0.00506463	Homo sapiens	ATP5PD	R-HSA-164834;R-HSA-164832;R-HSA-164840
R-HSA-2454202	Fc epsilon receptor (FCERI) signaling	1	235	0.0159636	0.968056	0.968056	3	63	0.00476226	Homo sapiens	RPS27A	R-HSA-2730904;R-HSA-5607728;R-HSA-202534
R-HSA-3700989	Transcriptional Regulation by TP53	3	486	0.0330141	0.973552	0.973552	13	259	0.0195782	Homo sapiens	RPS27A;SGK1;PTK2	R-HSA-5689972;R-HSA-6798373;R-HSA-6795460;R-HSA-6804879;R-HSA-6799246;R-HSA-6804942;R-HSA-3215295;R-HSA-6804724;R-HSA-6795473;R-HSA-6804253;R-HSA-6795290;R-HSA-6804441;R-HSA-3215310
R-HSA-877300	Interferon gamma signaling	1	255	0.0173222	0.976232	0.976232	1	16	0.00120946	Homo sapiens	PTPN1	R-HSA-877308
R-HSA-196849	Metabolism of water-soluble vitamins and cofactors	1	255	0.0173222	0.976232	0.976232	1	144	0.0108852	Homo sapiens	CD38	R-HSA-8938076
R-HSA-202733	Cell surface interactions at the vascular wall	1	258	0.017526	0.977264	0.977264	2	65	0.00491345	Homo sapiens	F11R	R-HSA-202726;R-HSA-202718
R-HSA-4839726	Chromatin organization	1	260	0.0176618	0.977927	0.977927	1	85	0.00642528	Homo sapiens	PLEKHG1	R-HSA-3301237
R-HSA-3247509	Chromatin modifying enzymes	1	260	0.0176618	0.977927	0.977927	1	85	0.00642528	Homo sapiens	PLEKHG1	R-HSA-3301237
R-HSA-73857	RNA Polymerase II Transcription	16	1693	0.115006	0.979729	0.979729	84	885	0.0668985	Homo sapiens	BLK;ZNF254;ZNF496;NR5A1;PTPN1;PLEKHG1;ZNF208;ZNF425;SGK1;RPS27A;ESR1;PTK2	R-HSA-2186785;R-HSA-8937097;R-HSA-8956684;R-HSA-2032794;R-HSA-8931981;R-HSA-212356;R-HSA-8939904;R-HSA-8878220;R-HSA-8864395;R-HSA-3215295;R-HSA-1980047;R-HSA-8937369;R-HSA-8939801;R-HSA-6804724;R-HSA-382096;R-HSA-9009308;R-HSA-8878237;R-HSA-8936979;R-HSA-8936616;R-HSA-5689972;R-HSA-6795460;R-HSA-8878243;R-HSA-8936621;R-HSA-9022764;R-HSA-870437;R-HSA-8936481;R-HSA-6804942;R-HSA-8936995;R-HSA-2186…
R-HSA-162906	HIV Infection	1	267	0.0181374	0.9801	0.9801	10	160	0.0120946	Homo sapiens	RPS27A	R-HSA-184323;R-HSA-180597;R-HSA-180603;R-HSA-3149434;R-HSA-3159227;R-HSA-3139027;R-HSA-180540;R-HSA-3149454;R-HSA-180573;R-HSA-184269
R-HSA-9658195	Leishmania infection	2	403	0.0273759	0.981517	0.981517	5	95	0.00718119	Homo sapiens	PTK2;ADD2	R-HSA-2197698;R-HSA-2029466;R-HSA-442592;R-HSA-2197691;R-HSA-2197690
R-HSA-5668914	Diseases of metabolism	2	408	0.0277155	0.98266	0.98266	2	191	0.014438	Homo sapiens	LARGE;RPS27A	R-HSA-6785668;R-HSA-3797226
R-HSA-500792	GPCR ligand binding	4	665	0.0451736	0.988235	0.988235	6	185	0.0139844	Homo sapiens	TLE1;IL8;LPAR5;F2RL1	R-HSA-373813;R-HSA-389463;R-HSA-374207;R-HSA-373791;R-HSA-419389;R-HSA-374251
R-HSA-597592	Post-translational protein modification	14	1597	0.108484	0.988264	0.988264	109	526	0.0397611	Homo sapiens	ANKRD28;PLEKHG1;GALNT5;EPAS1;ACTR5;ABCC6;SLCO5A1;LAMC1;SPTB;ESR1;NR5A1;RAB30;LARGE;RPS27A	R-HSA-5690196;R-HSA-688136;R-HSA-6782820;R-HSA-8853379;R-HSA-8869506;R-HSA-913675;R-HSA-5689950;R-HSA-5696605;R-HSA-5696600;R-HSA-6781814;R-HSA-8943003;R-HSA-4546385;R-HSA-4090408;R-HSA-4546386;R-HSA-8943007;R-HSA-8852127;R-HSA-8865182;R-HSA-3640872;R-HSA-8852134;R-HSA-5689972;R-HSA-8852133;R-HSA-6807877;R-HSA-5689973;R-HSA-6781764;R-HSA-8852132;R-HSA-8852131;R-HSA-6807875;R-HSA-8850594;R-HSA-885…
R-HSA-8953854	Metabolism of RNA	5	782	0.0531214	0.989767	0.989767	13	187	0.0141356	Homo sapiens	SNORD3A;RPL26;RPS27A;GSPT2	R-HSA-927789;R-HSA-927813;R-HSA-6791223;R-HSA-6791222;R-HSA-927836;R-HSA-450580;R-HSA-6791221;R-HSA-6791218;R-HSA-927832;R-HSA-6791228;R-HSA-6791227;R-HSA-6790906;R-HSA-927889
R-HSA-983168	Antigen processing: Ubiquitination & Proteasome degradation	1	315	0.021398	0.990234	0.990234	6	9	0.000680324	Homo sapiens	RPS27A	R-HSA-983150;R-HSA-983157;R-HSA-983156;R-HSA-983140;R-HSA-983153;R-HSA-983152
R-HSA-9679506	SARS-CoV Infections	1	328	0.0222811	0.99195	0.99195	2	255	0.0192758	Homo sapiens	RPS27A	R-HSA-9694529;R-HSA-9683679
R-HSA-1280215	Cytokine Signaling in Immune system	8	1108	0.0752666	0.992468	0.992468	42	687	0.0519314	Homo sapiens	PTPN1;RNASEL;IL8;BLNK;IFNLR1;RPS27A	R-HSA-5223305;R-HSA-6784160;R-HSA-1169307;R-HSA-8987266;R-HSA-8987202;R-HSA-5684250;R-HSA-8987033;R-HSA-448661;R-HSA-8948063;R-HSA-912724;R-HSA-9009936;R-HSA-1015702;R-HSA-446877;R-HSA-451418;R-HSA-9009941;R-HSA-1015699;R-HSA-8986985;R-HSA-5668534;R-HSA-209063;R-HSA-9706354;R-HSA-5607731;R-HSA-209061;R-HSA-5684273;R-HSA-8948015;R-HSA-450337;R-HSA-8987105;R-HSA-5668414;R-HSA-8987040;R-HSA-8985123;…
R-HSA-74160	Gene expression (Transcription)	16	1851	0.125739	0.9938	0.9938	87	996	0.0752891	Homo sapiens	BLK;ZNF254;ZNF496;NR5A1;PTPN1;PLEKHG1;ZNF208;ZNF425;SGK1;RPS27A;ESR1;PTK2	R-HSA-2186785;R-HSA-8937097;R-HSA-8956684;R-HSA-2032794;R-HSA-8931981;R-HSA-212356;R-HSA-8939904;R-HSA-73736;R-HSA-8878220;R-HSA-8864395;R-HSA-3215295;R-HSA-1980047;R-HSA-8937369;R-HSA-8939801;R-HSA-6804724;R-HSA-382096;R-HSA-9009308;R-HSA-8878237;R-HSA-8936979;R-HSA-8936616;R-HSA-5250930;R-HSA-5689972;R-HSA-6795460;R-HSA-8878243;R-HSA-8936621;R-HSA-9022764;R-HSA-870437;R-HSA-8936481;R-HSA-680494…
R-HSA-168249	Innate Immune System	10	1331	0.0904151	0.994545	0.994545	76	701	0.0529896	Homo sapiens	CFD;CR2;PTPRN2;LRRC7;HVCN1;RPS27A;S100A8;PTK2;ADD2	R-HSA-975118;R-HSA-741386;R-HSA-688136;R-HSA-8853252;R-HSA-688137;R-HSA-2029466;R-HSA-8852874;R-HSA-9628444;R-HSA-936960;R-HSA-6799350;R-HSA-9645442;R-HSA-936991;R-HSA-936986;R-HSA-5362500;R-HSA-936475;R-HSA-5607757;R-HSA-177690;R-HSA-5607756;R-HSA-2197691;R-HSA-2197690;R-HSA-975122;R-HSA-177692;R-HSA-975147;R-HSA-202534;R-HSA-706479;R-HSA-6798528;R-HSA-450337;R-HSA-741411;R-HSA-450346;R-HSA-4503…
R-HSA-196854	Metabolism of vitamins and cofactors	1	383	0.0260173	0.996452	0.996452	1	206	0.0155718	Homo sapiens	CD38	R-HSA-8938076
R-HSA-392499	Metabolism of proteins	21	2363	0.160519	0.996825	0.996825	147	892	0.0674276	Homo sapiens	ANKRD28;PLEKHG1;GALNT5;ERO1LB;EPAS1;ACTR5;ABCC6;SLCO5A1;LAMC1;GSPT2;SPTB;ESR1;NR5A1;RAB30;IL8;LARGE;RPL26;RPS27A;SNCA	R-HSA-5690196;R-HSA-688136;R-HSA-6782820;R-HSA-5660757;R-HSA-8853379;R-HSA-8869506;R-HSA-913675;R-HSA-5660752;R-HSA-5660753;R-HSA-5689950;R-HSA-5696605;R-HSA-5696600;R-HSA-6781814;R-HSA-8943003;R-HSA-4546385;R-HSA-4090408;R-HSA-4546386;R-HSA-8943007;R-HSA-8852127;R-HSA-8865182;R-HSA-3640872;R-HSA-8852134;R-HSA-264997;R-HSA-5689972;R-HSA-8852133;R-HSA-6807877;R-HSA-5689973;R-HSA-6781764;R-HSA-8852…
R-HSA-425407	SLC-mediated transmembrane transport	1	418	0.0283948	0.997897	0.997897	1	191	0.014438	Homo sapiens	SLC4A1	R-HSA-425482
R-HSA-983169	Class I MHC mediated antigen processing & presentation	1	465	0.0315875	0.99896	0.99896	7	48	0.00362839	Homo sapiens	RPS27A	R-HSA-983150;R-HSA-1236935;R-HSA-983157;R-HSA-983156;R-HSA-983140;R-HSA-983153;R-HSA-983152
R-HSA-1280218	Adaptive Immune System	5	1003	0.068134	0.999116	0.999116	21	264	0.0199562	Homo sapiens	BLK;TRPC1;BLNK;RPS27A	R-HSA-9606162;R-HSA-9606163;R-HSA-983150;R-HSA-5607728;R-HSA-202534;R-HSA-2089943;R-HSA-1112666;R-HSA-983140;R-HSA-983709;R-HSA-1168643;R-HSA-9606151;R-HSA-1236935;R-HSA-202453;R-HSA-5690702;R-HSA-983703;R-HSA-2089927;R-HSA-983157;R-HSA-983156;R-HSA-9606159;R-HSA-983153;R-HSA-983152
R-HSA-388396	GPCR downstream signalling	7	1355	0.0920454	0.999805	0.999805	12	260	0.0196538	Homo sapiens	RGS2;TLE1;DHRS9;IL8;LPAR5;F2RL1;PDE7B	R-HSA-418582;R-HSA-8982025;R-HSA-749448;R-HSA-8982026;R-HSA-2454081;R-HSA-749454;R-HSA-749452;R-HSA-8982017;R-HSA-749456;R-HSA-380073;R-HSA-379048;R-HSA-418553
R-HSA-418555	G alpha (s) signalling events	1	602	0.040894	0.999868	0.999868	1	19	0.00143624	Homo sapiens	PDE7B	R-HSA-418553
R-HSA-168256	Immune System	20	2713	0.184295	0.999928	0.999928	130	1593	0.120417	Homo sapiens	CFD;BLK;PTPN1;RNASEL;CR2;PTPRN2;TRPC1;HVCN1;IFNLR1;PTK2;ADD2;IL8;LRRC7;BLNK;RPS27A;S100A8	R-HSA-975118;R-HSA-741386;R-HSA-688136;R-HSA-688137;R-HSA-8987266;R-HSA-8852874;R-HSA-936960;R-HSA-8987033;R-HSA-9645442;R-HSA-936991;R-HSA-1168643;R-HSA-936986;R-HSA-5362500;R-HSA-936475;R-HSA-5690702;R-HSA-5607757;R-HSA-177690;R-HSA-5607756;R-HSA-975122;R-HSA-177692;R-HSA-975147;R-HSA-202534;R-HSA-450337;R-HSA-741411;R-HSA-8987040;R-HSA-1169210;R-HSA-450346;R-HSA-1168445;R-HSA-450358;R-HSA-5668…
R-HSA-1643685	Disease	18	2538	0.172407	0.999932	0.999932	91	1589	0.120115	Homo sapiens	PLEKHG1;SYT1;ABCC6;SLC4A1;ESR1;PTK2;DKK2;ADD2;LRRC7;LARGE;E2F2;E2F3;RPL26;RPS27A	R-HSA-184323;R-HSA-2029466;R-HSA-2220964;R-HSA-2220966;R-HSA-2220971;R-HSA-9665304;R-HSA-3159227;R-HSA-9665311;R-HSA-2220976;R-HSA-2220979;R-HSA-9665280;R-HSA-2220981;R-HSA-9665286;R-HSA-9659782;R-HSA-9665284;R-HSA-9665412;R-HSA-2220985;R-HSA-2197691;R-HSA-2197690;R-HSA-8866854;R-HSA-5244402;R-HSA-9664567;R-HSA-5244404;R-HSA-1248694;R-HSA-9652277;R-HSA-2730752;R-HSA-4396393;R-HSA-4396392;R-HSA-24…
R-HSA-372790	Signaling by GPCR	7	1497	0.101691	0.999963	0.999963	18	445	0.0336382	Homo sapiens	RGS2;TLE1;DHRS9;IL8;LPAR5;F2RL1;PDE7B	R-HSA-8982025;R-HSA-749448;R-HSA-8982026;R-HSA-2454081;R-HSA-749454;R-HSA-749452;R-HSA-8982017;R-HSA-380073;R-HSA-379048;R-HSA-374251;R-HSA-373813;R-HSA-418582;R-HSA-389463;R-HSA-374207;R-HSA-373791;R-HSA-749456;R-HSA-419389;R-HSA-418553
R-HSA-5663205	Infectious disease	6	1468	0.0997215	0.999987	0.999987	31	751	0.0567692	Homo sapiens	SYT1;RPL26;RPS27A;PTK2;ADD2	R-HSA-184323;R-HSA-192704;R-HSA-2029466;R-HSA-9636439;R-HSA-3149434;R-HSA-3159227;R-HSA-192841;R-HSA-5250972;R-HSA-8877003;R-HSA-9683679;R-HSA-184269;R-HSA-9694529;R-HSA-8876255;R-HSA-2197691;R-HSA-2197690;R-HSA-180573;R-HSA-8876262;R-HSA-5244402;R-HSA-2197698;R-HSA-5244404;R-HSA-8876258;R-HSA-442592;R-HSA-5250979;R-HSA-180597;R-HSA-180603;R-HSA-5250986;R-HSA-3139027;R-HSA-5244397;R-HSA-180540;R-…
R-HSA-556833	Metabolism of lipids	2	1451	0.0985667	1	1	3	947	0.0715852	Homo sapiens	PNPLA7;PI4KB	R-HSA-1676152;R-HSA-1675883;R-HSA-8847912
R-HSA-1430728	Metabolism	13	3658	0.248489	1	1	21	2247	0.169854	Homo sapiens	ATP5PD;PNPLA7;HDC;ODC1;SARDH;CD38;PI4KB;RPL26;RPS27A;GLUL;HS3ST1;HS6ST3	R-HSA-2076383;R-HSA-164834;R-HSA-353125;R-HSA-1676152;R-HSA-164832;R-HSA-350567;R-HSA-70692;R-HSA-3781009;R-HSA-164840;R-HSA-350600;R-HSA-8847912;R-HSA-70606;R-HSA-1675883;R-HSA-8938076;R-HSA-2408529;R-HSA-350578;R-HSA-3780995;R-HSA-977301;R-HSA-2076419;R-HSA-6797913;R-HSA-5333615
